# Supplementary material for: Acclimation of Nodularia spumigena CCY9414 to inorganic phosphate limitation – Identification of the P-limitation stimulon via RNA-seq
Source: Front Microbiol. 2023 Jan 4;13:1082763. doi: 10.3389/fmicb.2022.1082763 (PMC9846622; doi:10.3389/fmicb.2022.1082763)
Supplement: Supplementary file 1 [file Table_1.XLSX]

## Sheet: description
SI Data 1
Differentially expressed genes according to DESeq2 based on pairwise comparisons between phosphate conditions and sampling days.
Significantly differentially expressed genes were identified at an absolute log2-fold change ≥ 1 and a Benjamini-Hochberg adjusted p-value of ≤ 0.1.
Gene are identified by their current (GCF_000340565.2) locus tag as well as their previous locus tag (Voss et al. 2013) if applicable.
For each pairwise comparison log2-fold change (LFC) and standard error (SE; n = 3) are provided.
Significantly differentially expressed genes (Significance) are indicated by either 1 (upregulated), -1 (downregulated), 0 (no significant change).
Operon structure was predicted with OperonMapper (ref; https://biocomputo.ibt.unam.mx/operon_mapper/; date accessed 12.04.2022).
The last 12 columns contain the transcript composition in each of the samples, normalized as TPM in percentages.

## Sheet: differential gene expression
New locus tag	Old locus tag	Product	LFC: d14+P/d7+P	SE: d14+P/d7+P	LFC: d14-P/d7-P	SE: d14-P/d7-P	LFC: d7-P/d7+P	SE: d7-P/d7+P	LFC: d14-P/d14+P	SE: d14-P/d14+P	Significance: d14+P/d7+P	Significance: d14-P/d7-P	Significance: d7-P/d7+P	Significance: d14-P/d14+P	Operon	d7+P_r1	d7+P_r2	d7+P_r3	d7-P_r1	d7-P_r2	d7-P_r3	d14+P_r1	d14+P_r2	d14+P_r3	d14-P_r1	d14-P_r2	d14-P_r3
NSP_RS00005	NSP10	chromosomal replication initiator protein DnaA	-0.281691	0.152376	-0.241722	0.149302	-0.464691	0.142499	-0.419272	0.1566	0	0	0	0	1	0.0015304	0.00160004	0.00156887	0.00113949	0.00131953	0.00119194	0.00102823	0.00127826	0.00112792	0.00112514	0.000953039	0.000850933
NSP_RS00010	NSP20	DNA polymerase III subunit beta	-0.430562	0.181087	0.537338	0.175179	-0.0434921	0.193806	0.930875	0.160173	0	0	0	0	1	0.00140685	0.00219224	0.00217609	0.00208992	0.00231604	0.00159601	0.00116575	0.00117196	0.00147499	0.00286448	0.00224309	0.00312352
NSP_RS00015	NSP40	TRC40/GET3/ArsA family transport-energizing ATPase	0.120871	0.147588	0.450575	0.143617	0.608946	0.140427	0.944924	0.14438	0	0	0	0	2	0.00256541	0.00234083	0.00206066	0.00386913	0.00412536	0.00342073	0.00220607	0.0019732	0.00258865	0.00462389	0.00447734	0.00565195
NSP_RS00020	NSP50	DUF2358 domain-containing protein	0.0639989	0.204734	0.734082	0.216763	0.00331874	0.207143	0.678815	0.205586	0	0	0	0	2	0.00225206	0.00231453	0.00204024	0.00261336	0.00280384	0.00170649	0.0017436	0.00172148	0.00274519	0.00332212	0.00329081	0.0045603
NSP_RS00025	NSP60	hypothetical protein	-0.268553	0.173358	-0.0618657	0.126992	-0.075154	0.157822	0.136634	0.152298	0	0	0	0	2	0.00375982	0.00426329	0.00301831	0.00367921	0.00384525	0.00365418	0.00266498	0.00304663	0.00236244	0.00342955	0.00333451	0.00340622
NSP_RS00030	NSP80	DNA-processing protein DprA	-0.203916	0.144993	-0.0569576	0.105032	-0.142723	0.120282	0.0105215	0.13573	0	0	0	0	3	0.00527879	0.00483072	0.00518477	0.0051046	0.00509804	0.00467505	0.0044694	0.00374134	0.00354914	0.0048095	0.00438867	0.00437926
NSP_RS00035	NSP90	serine hydrolase	0.0165673	0.132099	0.0888994	0.149747	-0.055388	0.157469	0.023749	0.117432	0	0	0	0	4	0.00549724	0.00556731	0.00465111	0.00540372	0.00662661	0.00424467	0.00501995	0.00457593	0.00448497	0.00593134	0.00553665	0.00491336
NSP_RS00040	NSP100	RNA methyltransferase	-0.0216578	0.194348	0.00506185	0.16857	-0.150497	0.192309	-0.117767	0.174414	0	0	0	0	5	0.00110066	0.00159477	0.00119839	0.00112912	0.00137828	0.00121494	0.00107168	0.00110482	0.00120155	0.00128247	0.00116759	0.00109138
NSP_RS23775	NSP120	hypothetical protein	-0.617586	0.207067	0.269138	0.209573	-0.424445	0.232436	0.470282	0.180521	0	0	0	0	6	0.00238453	0.00382189	0.00344847	0.00212708	0.00352666	0.00205983	0.00173757	0.00191059	0.00190255	0.00275511	0.00313958	0.00286761
NSP_RS00045	NSP130	hypothetical protein	0.206288	0.262544	0.242713	0.199555	0.0965837	0.251859	0.138538	0.219405	0	0	0	0	7	0.00103792	0.00184439	0.00184253	0.00177335	0.00190177	0.00167982	0.00129231	0.00157889	0.00196531	0.00191165	0.0021146	0.00198642
NSP_RS00050	NSP140	hypothetical protein	0.129979	0.225874	0.106344	0.215192	0.0600523	0.225535	0.0415166	0.213098	0	0	0	0	7	0.00321422	0.00268784	0.00266275	0.0036852	0.00271522	0.00319058	0.002668	0.00278193	0.00294162	0.00339233	0.00379671	0.00263057
NSP_RS00055	NSP150	SufS family cysteine desulfurase	0.107347	0.127157	0.341669	0.106874	-0.0720971	0.126603	0.1681	0.109449	0	0	0	0	7	0.00516058	0.00438716	0.00448159	0.00479928	0.00494482	0.00459147	0.00413786	0.00429555	0.00508646	0.005515	0.00590939	0.00580505
NSP_RS00060	NSP160	Fe-S cluster assembly protein SufD	0.177328	0.114419	0.263491	0.099191	-0.00771516	0.11281	0.0841513	0.0999486	0	0	0	0	7	0.00692397	0.00758033	0.00651918	0.00743413	0.0078534	0.00710309	0.0066083	0.00673304	0.00783377	0.00827953	0.00886472	0.00834379
NSP_RS00065	NSP170	Fe-S cluster assembly ATPase SufC	0.110395	0.134923	0.318208	0.116143	0.0081958	0.12198	0.221593	0.127654	0	0	0	0	7	0.00648171	0.00759537	0.00720182	0.00770704	0.00818506	0.0070272	0.00611002	0.00607775	0.00834917	0.00849293	0.00915967	0.00941176
NSP_RS00070	NSP180	Fe-S cluster assembly protein SufB	0.0718169	0.126931	0.36423	0.113438	-0.202748	0.133684	0.0953674	0.105614	0	0	0	0	7	0.00839365	0.010249	0.0104361	0.00888075	0.0102646	0.00797357	0.00782389	0.00907588	0.0103899	0.010731	0.0114189	0.0108887
NSP_RS00075	NSP190	iron-sulfur cluster biosynthesis transcriptional regulator SufR	0.0718303	0.154051	0.00562643	0.121756	0.128173	0.1564	0.066928	0.124508	0	0	0	0	8	0.00333902	0.00435111	0.00460359	0.0050376	0.00460747	0.00470409	0.00347627	0.00408547	0.00391345	0.00445717	0.00471528	0.0045143
NSP_RS00080	NSP200	hypothetical protein	-0.407919	0.446587	0.926627	0.206749	-0.211262	0.301152	1.12743	0.184668	0	0	0	1	9	0.00199182	0.00478868	0.0054217	0.00396509	0.00474207	0.00259504	0.00231725	0.00240306	0.00350593	0.0060201	0.00662773	0.00758517
NSP_RS00085	NSP210	hypothetical protein	0.0614366	0.173918	0.328409	0.184898	-0.0593123	0.193271	0.215319	0.160291	0	0	0	0	10	0.00239411	0.00315617	0.00255027	0.00310816	0.00323323	0.00198557	0.00268356	0.00260083	0.00213645	0.00352218	0.00359588	0.00277328
NSP_RS00090	NSP220	YbjQ family protein	0.225376	0.148401	-0.380815	0.164432	-0.0173991	0.164055	-0.618191	0.145124	0	0	0	0	11	0.00574316	0.00554212	0.00616656	0.00561033	0.00576444	0.00708177	0.00535895	0.00628158	0.00660632	0.0052023	0.00429938	0.00400545
NSP_RS00095	NSP230	tetratricopeptide repeat protein	0.117697	0.136828	-0.185047	0.113259	0.224578	0.126771	-0.0725839	0.123823	0	0	0	0	12	0.00409365	0.00406827	0.00412467	0.00521027	0.0052121	0.00497287	0.00392818	0.00407541	0.00383711	0.00446919	0.00422406	0.0041672
NSP_RS00100	NSP240	NAD+ synthase	-0.158667	0.150457	0.0157703	0.119216	0.118115	0.138537	0.297921	0.133861	0	0	0	0	13	0.00148306	0.00180243	0.00166406	0.00202148	0.00200753	0.00171564	0.00120226	0.00114732	0.00161059	0.00191472	0.00185861	0.00173543
NSP_RS00105	NSP250	NUDIX hydrolase	-0.0555439	0.168323	-0.397238	0.146999	-0.104162	0.158567	-0.440989	0.159598	0	0	0	0	13	0.00180074	0.00220298	0.00214059	0.00209608	0.00198062	0.00202065	0.00182689	0.00176321	0.00162907	0.00149889	0.00150044	0.0014007
NSP_RS00110	NSP260	nicotinate-nucleotide adenylyltransferase	-0.00700067	0.135664	-0.775828	0.126706	-0.122061	0.128641	-0.885336	0.133503	0	0	0	0	13	0.00504702	0.00505146	0.00479942	0.00487205	0.00493175	0.0048594	0.00445848	0.00436426	0.0043394	0.00293836	0.00261311	0.00258444
NSP_RS00115	NSP270	nicotinate phosphoribosyltransferase	0.350872	0.134421	-1.12595	0.137208	-0.0230069	0.143305	-1.49436	0.127875	0	-1	0	-1	13	0.00474591	0.00386665	0.00400327	0.00458579	0.00410606	0.00461411	0.00493631	0.00473877	0.00463576	0.00224342	0.00190471	0.00165842
NSP_RS00120	NSP280	hypothetical protein	0.591957	0.135555	-0.719776	0.255618	-2.13472	0.214882	-3.44152	0.169686	0	0	-1	-1	14	0.085285	0.088837	0.112095	0.0169978	0.0208279	0.0316624	0.10972	0.1341	0.141749	0.0116847	0.0183777	0.0102334
NSP_RS00125	NSP300	UbiD family decarboxylase	-0.298948	0.113007	-0.10288	0.104781	-0.0684717	0.118864	0.133586	0.0954611	0	0	0	0	15	0.00782037	0.00887619	0.00769892	0.00818075	0.00928144	0.007485	0.00570879	0.00576699	0.0061452	0.00751832	0.00725161	0.00723816
NSP_RS00130	NSP320	WD40 repeat domain-containing protein	0.31383	0.142207	0.0270161	0.0997883	0.238262	0.154689	-0.042708	0.0960297	0	0	0	0	16	0.0208805	0.0162955	0.0142002	0.022306	0.0214461	0.0212176	0.0185115	0.0187563	0.0195941	0.0207191	0.0205843	0.0215125
NSP_RS00135	NSP330	hypothetical protein	0.393772	0.131718	-0.106692	0.114159	0.250091	0.144375	-0.24512	0.102701	0	0	0	0	17	0.0262035	0.0214375	0.0209741	0.0295335	0.0270942	0.0307705	0.027101	0.024814	0.0284531	0.0260853	0.0259571	0.0251647
NSP_RS25815	NSP340	CAB/ELIP/HLIP-related protein	0.172081	0.115068	-0.125865	0.104927	0.479182	0.12363	0.186552	0.0953001	0	0	0	0	18	0.0512942	0.0457059	0.0463907	0.0700411	0.06854	0.0754335	0.0461236	0.0495186	0.0481399	0.0634332	0.0616709	0.0613581
NSP_RS00145	NSP360	alanine dehydrogenase	-0.114678	0.137039	-0.212429	0.110858	0.337709	0.135166	0.245359	0.115007	0	0	0	0	19	0.00361216	0.0044065	0.00443179	0.00601852	0.00561492	0.00519823	0.0034225	0.00306564	0.00374056	0.0046735	0.00478196	0.00433589
NSP_RS00150	NSP370	DUF4276 family protein	-0.167414	0.21432	-0.073871	0.187844	0.0578491	0.204127	0.156298	0.199328	0	0	0	0	20	0.000933831	0.00124984	0.00107964	0.00112499	0.00110648	0.00136656	0.000758158	0.000964029	0.000838531	0.00118222	0.00111339	0.000959058
NSP_RS00155	NSP380	AAA family ATPase	-0.0154123	0.186745	-0.419249	0.236376	0.0979112	0.234751	-0.300551	0.18101	0	0	0	0	21	0.000801162	0.000935323	0.00103922	0.00076713	0.000947331	0.00144818	0.000790731	0.000662282	0.00100509	0.000706166	0.000857922	0.00069317
NSP_RS00160	NSP390	cytochrome ubiquinol oxidase subunit I	0.307273	0.142263	0.69685	0.112801	0.518828	0.135766	0.914148	0.120944	0	0	0	0	22	0.00213914	0.00229052	0.00268138	0.00365746	0.00370904	0.00355983	0.00229506	0.00251032	0.00307273	0.00538174	0.00550652	0.00590851
NSP_RS00165	NSP410	cytochrome d ubiquinol oxidase subunit II	0.0146354	0.17513	1.25728	0.205849	0.377895	0.220317	1.62713	0.147971	0	1	0	1	22	0.00113432	0.00146883	0.00157694	0.00194179	0.00260252	0.00131046	0.00126173	0.00120615	0.00127454	0.00398369	0.00428086	0.00489212
NSP_RS00170	NSP420	daunorubicin resistance protein DrrA family ABC transporter ATP-binding protein	-0.363239	0.115114	0.683251	0.168265	0.630294	0.167418	1.68324	0.106188	0	0	0	1	23	0.00947352	0.00994566	0.00948231	0.0167409	0.0199097	0.0115477	0.00664401	0.00671011	0.00659418	0.0244165	0.0232601	0.0253278
NSP_RS00175	NSP430	ABC transporter permease	-0.563999	0.153989	1.10709	0.199081	0.657644	0.211936	2.33629	0.122377	0	1	0	1	23	0.00545917	0.00794055	0.00737809	0.011972	0.01562	0.00772174	0.00442705	0.00375225	0.00427056	0.0235389	0.0224715	0.0255748
NSP_RS00180	NSP440	hypothetical protein	-0.217898	0.149223	0.791263	0.148469	0.594707	0.167907	1.61071	0.120426	0	0	0	1	23	0.00890105	0.0115532	0.0112373	0.0172237	0.0208412	0.0133528	0.00692854	0.00768627	0.00972414	0.0282962	0.0271311	0.0286129
NSP_RS00185	NSP450	peroxiredoxin	-0.71819	0.135027	0.645409	0.164672	0.518173	0.177227	1.88845	0.108899	0	0	0	1	24	0.0221803	0.0306041	0.0279459	0.0434503	0.0505063	0.0303528	0.0130648	0.0144807	0.0161532	0.0616624	0.0569778	0.0648086
NSP_RS00195	NSP460	hypothetical protein	-0.190623	0.188438	-0.500524	0.144922	0.630761	0.17022	0.32856	0.167736	0	0	0	0	25	0.00356204	0.00252026	0.00295242	0.00521012	0.00516358	0.00476224	0.00233574	0.00209066	0.00270193	0.00334503	0.00311942	0.00369869
NSP_RS00200	NSP470	cobyric acid synthase CobQ	-0.106719	0.145169	-0.0772025	0.101187	0.344643	0.14909	0.379832	0.107415	0	0	0	0	26	0.00441146	0.00328832	0.0033603	0.00517208	0.00507941	0.00484226	0.00306793	0.00294796	0.00314449	0.0046437	0.00441576	0.00452363
NSP_RS00205	NSP480	2Fe-2S iron-sulfur cluster binding domain-containing protein	-0.253461	0.291154	-0.342731	0.218364	0.759125	0.248644	0.674919	0.259145	0	0	0	0	26	0.0015975	0.0016057	0.00112026	0.00266002	0.00314162	0.00204267	0.000936928	0.001176	0.00110057	0.0019589	0.00218659	0.00169368
NSP_RS00210	NSP490	type II toxin-antitoxin system HicA family toxin	-0.0429658	0.157176	-0.591974	0.165582	-0.0712854	0.168733	-0.615585	0.153322	0	0	0	0	27	0.0107085	0.00845943	0.0105632	0.0103167	0.00901661	0.0110537	0.0078995	0.00916506	0.00876915	0.00766717	0.0059617	0.00558377
NSP_RS00215	NSP500	type II toxin-antitoxin system HicB family antitoxin	-0.233064	0.118783	-0.481318	0.15085	-0.140665	0.143734	-0.383352	0.122296	0	0	0	0	27	0.0307409	0.0288206	0.0290443	0.0267575	0.0264386	0.0327239	0.0217038	0.0214794	0.024036	0.023021	0.0185489	0.0171517
NSP_RS00220	NSP510	SRPBCC family protein	-0.133752	0.140072	-0.278147	0.113783	0.126571	0.135363	-0.0122565	0.122788	0	0	0	0	28	0.0112376	0.00966975	0.00956038	0.0116661	0.0115687	0.0124248	0.00877733	0.00803292	0.00785068	0.00946584	0.00965296	0.00884101
NSP_RS00225	NSP520	9%2C9'-di-cis-zeta-carotene desaturase	-0.387324	0.136727	-0.147037	0.0872541	0.04054	0.130882	0.286766	0.111533	0	0	0	0	28	0.0319139	0.0267183	0.0246899	0.0309776	0.0307345	0.0301428	0.0197293	0.0194421	0.0173078	0.0267158	0.0263156	0.0257346
NSP_RS26155	NA	hypothetical protein	-0.119028	0.140594	-0.168641	0.146141	-0.31666	0.166475	-0.362219	0.117239	0	0	0	0	29	0.019641	0.0157986	0.0153961	0.0148747	0.0125478	0.016235	0.0130393	0.0145055	0.0142032	0.0126964	0.0118171	0.0124894
NSP_RS00235	NSP580	transposase	0.0789902	0.2545	0.191159	0.222406	0.0666858	0.247084	0.184434	0.230352	0	0	0	0	30	0.000516111	0.00042614	0.000502339	0.000622677	0.000599178	0.000419168	0.000401224	0.000452852	0.00052219	0.000602969	0.000608117	0.000561618
NSP_RS00240	NSP590	hypothetical protein	-0.238997	0.136961	0.207401	0.118899	-0.0608962	0.144159	0.391449	0.110559	0	0	0	0	31	0.00275111	0.00357316	0.00347741	0.00328237	0.00382048	0.00297022	0.00241484	0.00229382	0.00267397	0.00360098	0.00373594	0.00367217
NSP_RS00245	NSP600	iron-sulfur cluster assembly accessory protein	0.621462	0.117238	0.0360556	0.134479	-0.0239133	0.150143	-0.604597	0.0919209	0	0	0	0	32	0.0442686	0.0410488	0.0487741	0.0450639	0.0419613	0.0539351	0.0578609	0.0580862	0.0683068	0.0474781	0.0468941	0.0433516
NSP_RS00250	NSP610	hypothetical protein	0.231165	0.149675	0.450784	0.113873	0.242806	0.137028	0.468128	0.132917	0	0	0	0	33	0.00988672	0.0110105	0.0127187	0.0143361	0.0141076	0.0141604	0.00982159	0.0108453	0.0147342	0.0176154	0.018264	0.0193743
NSP_RS00255	NSP630	hypothetical protein	0.284968	0.155126	0.471318	0.144403	0.048784	0.151994	0.241085	0.144369	0	0	0	0	34	0.00727383	0.00660069	0.0072209	0.00702426	0.00854743	0.00791052	0.00682852	0.00709794	0.00916173	0.00957177	0.0102381	0.0110589
NSP_RS00260	NSP640	TIGR01777 family oxidoreductase	0.341593	0.117982	0.302038	0.102708	0.0613976	0.11129	0.0276293	0.10848	0	0	0	0	35	0.00936999	0.00912617	0.00912647	0.0106821	0.0106272	0.00960925	0.00930298	0.00981489	0.0121887	0.0118145	0.0120853	0.0122434
NSP_RS00265	NSP660	heavy metal translocating P-type ATPase	0.000196446	0.109546	0.0234045	0.10163	0.198525	0.106772	0.227577	0.100585	0	0	0	0	36	0.00667949	0.00637563	0.00627177	0.0078139	0.00853047	0.00745817	0.00572242	0.00543239	0.00605305	0.00733495	0.00808587	0.00750588
NSP_RS00270	NSP680	NINE protein	-0.0503632	0.207323	-0.328195	0.16683	0.263295	0.192909	-0.00770889	0.186369	0	0	0	0	37	0.00322561	0.00226421	0.00315313	0.00372525	0.00381427	0.00371606	0.00238797	0.0024713	0.00266598	0.00277922	0.00274644	0.00300009
NSP_RS00275	NSP690	CPBP family intramembrane metalloprotease	-0.543989	0.138646	0.159895	0.14259	-0.147584	0.150489	0.562463	0.1259	0	0	0	0	38	0.00253886	0.0029009	0.00264253	0.00291674	0.00283799	0.00207206	0.00175933	0.001559	0.00158728	0.00293727	0.0027955	0.00255234
NSP_RS00280	NSP700	uracil-DNA glycosylase	0.184143	0.164019	0.204812	0.13804	0.020325	0.159252	0.0466121	0.143799	0	0	0	0	39	0.00180831	0.00221637	0.00211628	0.00212002	0.00241337	0.00212138	0.00190386	0.00197166	0.00233029	0.00254989	0.00243919	0.00228513
NSP_RS00285	NSP710	Uma2 family endonuclease	-0.195821	0.250826	0.532778	0.234691	-0.359085	0.246956	0.375635	0.236598	0	0	0	0	40	0.000819304	0.000953393	0.000733194	0.00069638	0.000872245	0.000523618	0.00072316	0.000595785	0.00060283	0.000876084	0.000917549	0.00106607
NSP_RS00290	NSP720	hypothetical protein	1.16411	0.264848	-0.0675333	0.281016	-0.373169	0.276995	-1.5997	0.271317	1	0	0	-1	41	0.0020939	0.00162017	0.00180814	0.00168002	0.00130407	0.00161263	0.00340309	0.00252622	0.00534564	0.00130594	0.00165569	0.00121276
NSP_RS26420	NSP730	hypothetical protein	0.831444	0.177017	0.0724207	0.172228	0.378356	0.182951	-0.375435	0.162882	0	0	0	0	41	0.00252712	0.0025074	0.00262049	0.00402374	0.00366632	0.00300626	0.00392481	0.00360543	0.00465851	0.00326484	0.00397926	0.00341525
NSP_RS00295	NSP740	hypothetical protein	0.177641	0.134446	-0.0985091	0.139656	0.135562	0.145282	-0.134512	0.123732	0	0	0	0	42	0.0050069	0.00487568	0.00484575	0.0049207	0.00653006	0.00592179	0.00453369	0.0051267	0.00518927	0.00561135	0.00516887	0.0046207
NSP_RS00300	NSP750	orotidine-5'-phosphate decarboxylase	-0.0690062	0.13186	0.0613158	0.119776	0.1809	0.129833	0.316984	0.118898	0	0	0	0	43	0.00482162	0.00495348	0.00456886	0.00582031	0.00647818	0.00515502	0.00378502	0.00427537	0.00409179	0.00572875	0.00569266	0.00582672
NSP_RS00305	NSP760	tyrosine--tRNA ligase	0.219757	0.137935	0.00159152	0.111062	0.109814	0.137904	-0.102612	0.115475	0	0	0	0	43	0.0031571	0.00263856	0.00268272	0.00326483	0.00325424	0.00330589	0.0026234	0.0028812	0.00334102	0.00317033	0.00315841	0.00301727
NSP_RS00310	NSP770	penicillin-binding protein	-0.00833141	0.109825	0.297149	0.117188	0.0918395	0.114405	0.402959	0.107136	0	0	0	0	44	0.0063868	0.00700858	0.00696862	0.0081144	0.00821169	0.00694698	0.0058386	0.00574851	0.00643615	0.00847319	0.00903257	0.00955909
NSP_RS00315	NSP780	DUF1825 family protein	0.331949	0.11879	-0.404186	0.138037	0.27414	0.152487	-0.457103	0.0964078	0	0	0	0	45	0.086945	0.0728755	0.082458	0.0999298	0.0925362	0.120669	0.0818226	0.087716	0.103157	0.0790053	0.0719066	0.0745082
NSP_RS00320	NSP790	NUDIX hydrolase	0.334346	0.331326	0.228837	0.236121	0.718742	0.293924	0.618784	0.272836	0	0	0	0	46	0.000427119	0.000440086	0.000581305	0.000694091	0.000985148	0.000893383	0.000436839	0.000644131	0.000553608	0.00101648	0.000958131	0.000883508
NSP_RS00325	NSP800	hypothetical protein	-0.203504	0.169763	0.308541	0.146379	-0.439391	0.159742	0.0775979	0.157882	0	0	0	0	47	0.00347547	0.00417133	0.00369606	0.00280838	0.00311419	0.00300062	0.00293182	0.00310089	0.0026517	0.00372392	0.00340056	0.00337052
NSP_RS00330	NSP810	bifunctional methylenetetrahydrofolate dehydrogenase/methenyltetrahydrofolate cyclohydrolase FolD	-0.400922	0.122507	-0.0927528	0.130897	-0.21077	0.132984	0.103018	0.115949	0	0	0	0	48	0.0064538	0.00667012	0.00647763	0.00653595	0.00659342	0.0050588	0.00436377	0.00444803	0.00437214	0.00551515	0.00511055	0.00552531
NSP_RS00335	NSP830	polyprenyl synthetase family protein	-0.432962	0.121317	-0.0240085	0.105343	-0.20292	0.110952	0.21209	0.113619	0	0	0	0	49	0.017231	0.0179637	0.0180991	0.0158825	0.018517	0.0153079	0.0120811	0.0120466	0.0108637	0.0161501	0.0146992	0.0154759
NSP_RS00340	NSP840	divergent PAP2 family protein	-0.218686	0.116945	-0.152393	0.0978233	-0.0615154	0.111323	0.0104508	0.105775	0	0	0	0	50	0.0913469	0.0848076	0.084609	0.0900577	0.0868703	0.0906327	0.0683226	0.0674996	0.0630346	0.0808929	0.0727869	0.0751428
NSP_RS00345	NSP850	hypothetical protein	-0.225502	0.114926	0.106544	0.11658	0.180807	0.109625	0.518724	0.115864	0	0	0	0	51	0.0136922	0.0136642	0.0133392	0.0170981	0.0169126	0.0154458	0.00994726	0.0106811	0.0103134	0.0174419	0.0151271	0.0179209
NSP_RS00350	NSP860	DUF2488 family protein	-0.235712	0.121606	-0.0831719	0.10632	-0.298166	0.125073	-0.140425	0.103463	0	0	0	0	52	0.0198494	0.0202942	0.0226839	0.0189384	0.0177612	0.0180419	0.0150143	0.01587	0.0166658	0.0172084	0.0162362	0.0156709
NSP_RS00355	NSP870	ester cyclase	-0.0241259	0.11436	-0.243814	0.108989	0.220506	0.123771	0.00589026	0.0972731	0	0	0	0	53	0.0108057	0.0100973	0.010757	0.0137992	0.0123529	0.0133524	0.00864173	0.00925638	0.00987754	0.0109554	0.0107485	0.0100271
NSP_RS00360	NSP880	pyridoxine 5'-phosphate synthase	-0.126758	0.119028	-0.243663	0.102137	-0.0260134	0.116356	-0.137366	0.105935	0	0	0	0	54	0.0156776	0.0146982	0.0146339	0.0168185	0.0155478	0.015016	0.0126371	0.0120277	0.0119465	0.0127946	0.0128337	0.012371
NSP_RS00365	NSP890	Uma2 family endonuclease	0.189102	0.162972	-0.214095	0.145306	0.10188	0.164357	-0.295969	0.145853	0	0	0	0	55	0.00254238	0.00205374	0.002292	0.00251345	0.00259367	0.00284671	0.00234194	0.00219618	0.00249493	0.00233307	0.00213932	0.00204974
NSP_RS00370	NSP900	Bpu10I family restriction endonuclease	0.455366	0.271758	-0.133577	0.267555	-0.216056	0.288542	-0.801006	0.256881	0	0	0	0	56	0.00052015	0.000354031	0.000279289	0.000375793	0.000319778	0.000374866	0.00045061	0.000455614	0.000517186	0.000250968	0.000333885	0.000346661
NSP_RS00375	NSP910	methyltransferase	0.491216	0.19171	-0.257016	0.179253	0.133557	0.196312	-0.610071	0.176474	0	0	0	0	56	0.000653918	0.000515856	0.000611859	0.000692082	0.000648679	0.000765746	0.00074369	0.000751949	0.000749042	0.00055927	0.000580646	0.000538523
NSP_RS00380	NSP920	ABC transporter permease	-0.491619	0.176924	0.39319	0.174952	-0.154612	0.197844	0.737755	0.148988	0	0	0	0	57	0.00187563	0.00272689	0.00225904	0.00248891	0.00251638	0.00158998	0.00121804	0.00143182	0.0016867	0.00266243	0.00282154	0.00270144
NSP_RS00385	NSP930	RNA-binding S4 domain-containing protein	-0.517257	0.195315	0.0157266	0.179229	-0.294492	0.193795	0.244741	0.181946	0	0	0	0	58	0.00507792	0.00688667	0.00653404	0.00561841	0.00625797	0.0042651	0.00326256	0.00394142	0.00427857	0.00564516	0.00481484	0.00497719
NSP_RS00390	NSP940	DUF2231 domain-containing protein	0.223511	0.19209	-0.112447	0.170825	1.48982	0.19695	1.15854	0.151338	0	0	1	1	59	0.0017251	0.0015384	0.00192065	0.00446663	0.00688594	0.0044291	0.00170245	0.00198738	0.00171347	0.00472903	0.00464249	0.00441733
NSP_RS00395	NSP950	DUF2231 domain-containing protein	0.0525154	0.178306	-0.0942315	0.144017	1.60831	0.167478	1.46783	0.143018	0	0	1	1	59	0.00167283	0.00177027	0.00158786	0.00536718	0.0065849	0.00452388	0.00144586	0.00148779	0.00171235	0.00482835	0.00498204	0.00478231
NSP_RS00400	NSP960	cytochrome c oxidase subunit II	-0.00149262	0.217101	0.34501	0.207614	1.31191	0.234146	1.66695	0.169229	0	0	1	1	59	0.000628869	0.000873547	0.000707532	0.00178479	0.00273051	0.0013664	0.000708688	0.000590107	0.000639042	0.00229481	0.00229196	0.00244441
NSP_RS00405	NSP970	cytochrome c oxidase subunit I	-0.185678	0.224728	0.351416	0.211751	0.709856	0.236285	1.25464	0.190057	0	0	0	1	59	0.000332344	0.000557743	0.000493825	0.000772282	0.00106568	0.000582177	0.000317247	0.000339639	0.000420022	0.000900731	0.000869296	0.00113682
NSP_RS00410	NSP980	heme-copper oxidase subunit III	-0.160209	0.161658	0.256379	0.134036	0.384659	0.147327	0.807184	0.144954	0	0	0	0	59	0.0023563	0.00255727	0.00262304	0.00331086	0.00387462	0.00336686	0.00179033	0.00197593	0.00225483	0.00389266	0.0038346	0.00422274
NSP_RS00415	NSP990	hypothetical protein	0.116721	0.132315	0.119567	0.124569	-0.14589	0.137034	-0.136958	0.118017	0	0	0	0	60	0.00360604	0.00400897	0.00325046	0.00326696	0.00395399	0.00329611	0.0031845	0.00339209	0.00391034	0.00345637	0.00370658	0.00365949
NSP_RS00420	NSP1010	TdeIII family type II restriction endonuclease	-0.358421	0.164445	0.0607259	0.167719	-0.493552	0.173925	-0.0677016	0.155816	0	0	0	0	61	0.00393992	0.00475663	0.0045126	0.0027868	0.00406996	0.00319987	0.00266603	0.00304546	0.00346637	0.0035395	0.00323089	0.00316115
NSP_RS00425	NSP1020	FAD-dependent monooxygenase	-0.0945769	0.190267	0.0160137	0.193496	-0.339276	0.19413	-0.222898	0.187239	0	0	0	0	62	0.000665339	0.000809817	0.000697183	0.000506979	0.000640672	0.000680309	0.000614819	0.00059147	0.000588231	0.000533359	0.000638403	0.000585278
NSP_RS00430	NSP1030	FAD-dependent monooxygenase	0.113355	0.176302	-0.306809	0.174325	-0.196497	0.174022	-0.611141	0.176376	0	0	0	0	62	0.00215712	0.00167107	0.00177128	0.00183105	0.00166267	0.00176653	0.00195188	0.0017133	0.00173534	0.00160853	0.00137103	0.00106197
NSP_RS00435	NSP1040	IS1634 family transposase	-0.0411232	0.181574	-0.717131	0.209271	-0.0768029	0.219977	-0.747627	0.165249	0	0	0	0	63	0.00118543	0.00121772	0.00172483	0.00119802	0.00119141	0.00179181	0.00118301	0.00125466	0.00113421	0.000902768	0.000864913	0.00066162
NSP_RS24635	NA	ISLre2 family transposase	-0.284582	0.268421	-0.477393	0.221346	0.205219	0.244703	0.0164276	0.251823	0	0	0	0	64	0.000674353	0.000923627	0.00112137	0.00100167	0.00106025	0.00127793	0.000643719	0.000754414	0.000569568	0.000758662	0.000855689	0.000667532
NSP_RS00450	NSP1060	IS1634 family transposase	0.100192	0.193346	-0.631821	0.215997	-0.211427	0.201062	-0.937543	0.204776	0	0	0	0	65	0.000943303	0.0010984	0.00108851	0.000833755	0.000917819	0.00112844	0.000836958	0.00104079	0.00111189	0.000598646	0.000683247	0.000485644
NSP_RS00455	NSP1070	Uma2 family endonuclease	0.00978511	0.139311	-0.281866	0.122639	-0.0730709	0.140735	-0.35944	0.124022	0	0	0	0	66	0.00821314	0.00927619	0.0104901	0.00952009	0.00905191	0.00987737	0.00721542	0.00808499	0.00990842	0.0081084	0.00678248	0.00737066
NSP_RS00460	NSP1080	magnesium chelatase subunit H	-0.346491	0.103722	0.01226	0.143175	-0.293389	0.11267	0.0710601	0.12759	0	0	0	0	67	0.0140104	0.0145664	0.0143157	0.0120429	0.0121139	0.013278	0.00969479	0.0102626	0.0100297	0.0111447	0.0107964	0.0138297
NSP_RS00465	NSP1100	hypothetical protein	-0.176509	0.13279	-0.297594	0.111718	0.0183923	0.12569	-0.0971721	0.121003	0	0	0	0	68	0.00411404	0.00377151	0.00378934	0.00444781	0.00411093	0.00411988	0.00314866	0.00313349	0.00288811	0.00349107	0.00319019	0.00312291
NSP_RS00470	NSP1110	Eco57I restriction-modification methylase domain-containing protein	-0.113612	0.124926	-0.338074	0.134552	-0.0304858	0.127501	-0.249134	0.126705	0	0	0	0	68	0.00133707	0.00144459	0.00131693	0.00137171	0.00141006	0.0015066	0.00105769	0.0011233	0.00118806	0.00122425	0.00110629	0.000898768
NSP_RS00475	NSP1120	hypothetical protein	-0.138314	0.124164	-0.203558	0.105728	-0.199398	0.120151	-0.259398	0.111582	0	0	0	0	69	0.0190584	0.0221226	0.0204215	0.0192399	0.018619	0.0194683	0.0144258	0.0161054	0.019452	0.0160005	0.0163225	0.0149966
NSP_RS00480	NSP1130	hypothetical protein	-0.0852764	0.164557	-0.154615	0.138283	0.0900009	0.153164	0.0257058	0.151295	0	0	0	0	70	0.00600477	0.00711937	0.00606029	0.00708867	0.00726317	0.00740313	0.00480937	0.00578902	0.0054133	0.00655143	0.00595939	0.00606646
NSP_RS00485	NSP1140	heavy metal translocating P-type ATPase	0.0488912	0.117682	-0.254251	0.0953516	0.0872928	0.121013	-0.21021	0.094953	0	0	0	0	70	0.00742378	0.00784368	0.0063422	0.00822822	0.0081763	0.00815417	0.00641713	0.00624987	0.007229	0.00679152	0.00677873	0.00600075
NSP_RS00490	NSP1150	heavy-metal-associated domain-containing protein	-0.0274581	0.149467	-0.45211	0.117051	0.178382	0.139463	-0.241076	0.132226	0	0	0	0	70	0.0146962	0.0145281	0.0176702	0.0194709	0.019406	0.0181276	0.0145137	0.0133481	0.0130134	0.013863	0.0136885	0.0120054
NSP_RS00495	NSP1170	response regulator	0.106169	0.179119	-0.0759511	0.152661	-0.0155609	0.181424	-0.19184	0.155319	0	0	0	0	71	0.00117588	0.000877486	0.000839708	0.000989548	0.00114643	0.000954583	0.000869117	0.000901743	0.00102282	0.00105593	0.000868585	0.00085477
NSP_RS00500	NSP1180	hypothetical protein	1.79489	0.842263	-0.243303	0.758218	0.919645	0.903481	-1.11729	0.715941	0	0	0	0	71	8.17398e-05	6.55055e-05	0.000177995	0.000169058	0.000134209	0.000365124	0.000243833	0.000542389	0.00023732	0.000155623	0.000244483	0.000142028
NSP_RS00505	NSP1190	SDR family oxidoreductase	-0.0507878	0.341107	-0.370013	0.384543	-0.490586	0.329394	-0.803213	0.39294	0	0	0	0	72	0.00040144	0.000214474	0.000364238	0.000285408	0.000210555	0.000265659	0.000349274	0.000302702	0.000194254	0.000246804	0.00023347	7.75031e-05
NSP_RS00510	NSP1200	tRNA-Val	-0.624009	0.300309	-1.17967	0.409218	-0.725944	0.320371	-1.27311	0.381195	0	-1	0	-1	73	0.00519865	0.00527712	0.00415085	0.00161281	0.00388849	0.00395632	0.0020677	0.00303146	0.00339605	0.0016496	0.00129576	0.00100367
NSP_RS00515	NSP1210	GUN4 domain-containing protein	0.239072	0.139727	-0.187511	0.137501	-0.118763	0.138132	-0.539989	0.135954	0	0	0	0	74	0.00160823	0.00171843	0.00167985	0.00155945	0.00164112	0.00173052	0.00166935	0.00187192	0.00170195	0.00144797	0.00148174	0.00118642
NSP_RS00520	NSP1230	hypothetical protein	-0.59854	0.282739	-0.163915	0.254814	-0.432645	0.240576	0.00753301	0.301848	0	0	0	0	75	0.00204053	0.00246547	0.00211918	0.00165567	0.00202741	0.0015581	0.000973918	0.00178009	0.00109374	0.00125513	0.00172142	0.00145459
NSP_RS00525	NSP1240	RNA-binding transcriptional accessory protein	-0.154535	0.151943	0.249519	0.151571	-0.129537	0.168895	0.281117	0.129922	0	0	0	0	76	0.00124551	0.00163946	0.00134628	0.00142801	0.00164326	0.00107509	0.00110206	0.0012123	0.00103943	0.00156941	0.0016167	0.00147413
NSP_RS00530	NSP1250	phage holin family protein	0.960069	0.191795	1.11135	0.193564	-0.91241	0.215789	-0.75447	0.173597	0	1	0	0	77	0.00232775	0.00380861	0.00322085	0.00175524	0.00214101	0.00141206	0.00401196	0.0055582	0.00661751	0.00313917	0.00420638	0.00348287
NSP_RS00535	NSP1260	YqaE/Pmp3 family membrane protein	1.17808	0.189001	0.504842	0.215929	-0.771956	0.220241	-1.44046	0.183791	1	0	0	-1	78	0.00534757	0.00433974	0.00409042	0.00245002	0.00270446	0.00349403	0.0069058	0.0102083	0.0109566	0.00380182	0.0045554	0.00333248
NSP_RS00540	NSP1270	hypothetical protein	1.61064	0.188044	0.607083	0.166445	-0.33078	0.194965	-1.32953	0.171045	1	0	0	-1	79	0.0031153	0.00211948	0.0025881	0.00224002	0.00187374	0.00256088	0.00546934	0.00619565	0.009987	0.00320499	0.0036155	0.00287567
NSP_RS00545	NSP1280	hypothetical protein	-0.00155322	0.17584	-0.3749	0.156976	0.143388	0.165252	-0.224461	0.167552	0	0	0	0	80	0.00525641	0.00592519	0.00594327	0.00585392	0.00730278	0.00708124	0.00561726	0.00442524	0.00511504	0.00511377	0.00518303	0.00451649
NSP_RS00550	NSP1300	leucine--tRNA ligase	-0.18701	0.113996	0.0528798	0.102745	-0.0659143	0.112228	0.179823	0.102266	0	0	0	0	81	0.00386379	0.00410339	0.00361322	0.00390594	0.00425647	0.00369515	0.00298681	0.00290636	0.00314809	0.00378663	0.0039362	0.00393313
NSP_RS00555	NSP1310	DUF4212 domain-containing protein	-0.51419	0.151485	-0.059337	0.138475	-0.164699	0.14686	0.295236	0.142854	0	0	0	0	82	0.00986214	0.0115999	0.0110708	0.00985609	0.00981887	0.0112821	0.00605107	0.00759403	0.00654794	0.0090243	0.00973089	0.0095053
NSP_RS00560	NSP1320	cation acetate symporter	-0.531601	0.143395	0.419904	0.132514	-0.162286	0.133703	0.795349	0.139457	0	0	0	0	82	0.00731644	0.0085421	0.00836058	0.00785216	0.00890843	0.00648533	0.00523899	0.00537237	0.00419077	0.0093569	0.00957835	0.0104473
NSP_RS24945	NSP1330	ssl1498 family light-harvesting-like protein	-0.250534	0.135093	-0.14931	0.132226	-0.2964	0.137053	-0.189949	0.129195	0	0	0	0	83	0.0319785	0.028962	0.0286116	0.0278234	0.0250206	0.0253494	0.0218333	0.0211817	0.0241629	0.0210541	0.0226758	0.0232428
NSP_RS00565	NSP1340	excinuclease ABC subunit UvrB	0.218188	0.13076	-0.173864	0.127419	-0.0920228	0.141993	-0.478523	0.114654	0	0	0	0	84	0.00245882	0.00217378	0.00202203	0.00203485	0.00226067	0.00239554	0.0021655	0.00218562	0.00256375	0.00186385	0.00203313	0.00174059
NSP_RS00570	NSP1350	hypothetical protein	0.140451	0.129801	-0.250169	0.144569	-1.01127	0.144517	-1.39669	0.127087	0	0	-1	-1	85	0.166154	0.137439	0.135498	0.0776185	0.0703218	0.0849831	0.15198	0.140684	0.13686	0.0624656	0.0720551	0.0521746
NSP_RS00575	NSP1360	CsbD family protein	1.38157	0.134233	-0.0919593	0.165034	-0.736456	0.156291	-2.20555	0.13647	1	0	0	-1	86	0.0176484	0.0139441	0.0154265	0.0100985	0.00960074	0.0106099	0.0344052	0.0348301	0.0405691	0.00831562	0.0109042	0.00781542
NSP_RS00580	NSP1370	hypothetical protein	0.743356	0.185812	0.28604	0.178169	-0.0131781	0.174349	-0.465918	0.185944	0	0	0	0	87	0.00207709	0.00223526	0.00205152	0.00231673	0.00240351	0.00203236	0.00246071	0.00298922	0.00411368	0.00249983	0.00313585	0.00216544
NSP_RS00585	NSP1380	hypothetical protein	0.715334	0.176906	0.206191	0.190968	-0.698323	0.196416	-1.20277	0.171114	0	0	0	-1	87	0.00319758	0.00241785	0.00231632	0.00177335	0.00156658	0.001907	0.00323079	0.00371777	0.00479161	0.00180425	0.00231385	0.0016429
NSP_RS00590	NSP1390	hypothetical protein	-0.717149	0.121783	0.493263	0.248938	-0.492166	0.148925	0.721867	0.358602	0	0	0	0	88	0.0409177	0.0478413	0.0439849	0.0403652	0.0307286	0.0298229	0.0214266	0.0224224	0.028269	0.0506634	0.0604687	0.0247153
NSP_RS00595	NSP1410	ribulose-phosphate 3-epimerase	-0.0323747	0.137474	0.318472	0.121128	-0.293026	0.124044	0.0638082	0.133757	0	0	0	0	89	0.0792647	0.0877216	0.0779384	0.0785051	0.0749488	0.0609156	0.0797949	0.0700948	0.061704	0.08345	0.0815888	0.0880227
NSP_RS00600	NSP1420	S8 family serine peptidase	0.227041	0.116445	0.317707	0.109939	-0.0939216	0.117424	0.0024305	0.106987	0	0	0	0	90	0.00402855	0.00410775	0.00374705	0.00415346	0.00397979	0.00378993	0.00387453	0.00395175	0.00457274	0.00490641	0.00438378	0.00481665
NSP_RS00605	NSP1430	dTMP kinase	-0.198672	0.192776	-0.0173674	0.163987	0.344456	0.183158	0.53075	0.172413	0	0	0	0	91	0.00137464	0.00146883	0.00157607	0.00199233	0.00177828	0.00222254	0.00104379	0.00121872	0.00116407	0.00197278	0.00193118	0.00173711
NSP_RS00610	NSP1440	D-alanyl-D-alanine carboxypeptidase/D-alanyl-D-alanine-endopeptidase	-0.376543	0.130151	-0.188059	0.10135	-0.234939	0.114412	-0.0411355	0.119877	0	0	0	0	92	0.00593132	0.00677319	0.00611554	0.00571686	0.00613366	0.0052809	0.00433943	0.00458535	0.00390329	0.00508122	0.00468575	0.00450007
NSP_RS00620	NSP1450	biosynthetic-type acetolactate synthase large subunit	-0.204688	0.120195	0.220769	0.115745	-0.406575	0.119537	0.0248429	0.113573	0	0	0	0	93	0.0239332	0.0250759	0.0234391	0.0208573	0.021197	0.0166138	0.0196317	0.0188796	0.017178	0.0211934	0.0217461	0.0217778
NSP_RS00625	NSP1460	polyphosphate:AMP phosphotransferase	-0.1204	0.140628	0.0307116	0.134006	-0.328405	0.157982	-0.17066	0.113854	0	0	0	0	94	0.00219843	0.00299248	0.00242444	0.00230689	0.002402	0.00178112	0.00200116	0.00202826	0.0021765	0.00214279	0.00213139	0.00200359
NSP_RS00630	NSP1470	hypothetical protein	-0.0441143	0.178207	-0.295467	0.157878	-0.148247	0.16835	-0.393635	0.170373	0	0	0	0	94	0.00337708	0.00284304	0.00302697	0.003069	0.0030058	0.00291205	0.00266603	0.00279853	0.0025255	0.00233802	0.00234665	0.00227208
NSP_RS00635	NSP1480	hypothetical protein	0.304081	0.13188	-0.0187668	0.110772	0.358465	0.135768	0.0409426	0.108318	0	0	0	0	95	0.019632	0.0166119	0.0168673	0.0231658	0.0243406	0.0255571	0.018714	0.0201789	0.0195436	0.0239349	0.0232908	0.0213438
NSP_RS00640	NSP1490	hypothetical protein	0.218726	0.165954	-0.102365	0.159441	-0.0184728	0.18825	-0.334402	0.137467	0	0	0	0	96	0.0104102	0.00834266	0.00735692	0.00872605	0.00821015	0.0106546	0.00840969	0.0086591	0.0101375	0.00870966	0.00818713	0.00760239
NSP_RS00645	NSP1500	alpha/beta fold hydrolase	-0.0353876	0.205625	0.290721	0.183894	0.0282584	0.192376	0.359837	0.193965	0	0	0	0	97	0.00143941	0.0017247	0.00173459	0.00182092	0.00198861	0.0015398	0.0014674	0.00143312	0.00131866	0.0024744	0.00178341	0.00194258
NSP_RS00650	NSP1510	histidinol-phosphate transaminase	-0.0374943	0.116449	0.425312	0.107863	-0.316132	0.117938	0.152314	0.1036	0	0	0	0	97	0.00711477	0.0077866	0.00812214	0.00664403	0.00711929	0.00607438	0.00652568	0.00644804	0.00698685	0.00821571	0.00833954	0.00868052
NSP_RS00655	NSP1520	hypothetical protein	-0.057538	0.151611	0.135938	0.145116	-0.113909	0.154554	0.0848692	0.140601	0	0	0	0	98	0.00334868	0.00352809	0.0030596	0.00357193	0.00302467	0.00320783	0.00275228	0.00275459	0.00297452	0.00324348	0.00360711	0.00339076
NSP_RS00660	NSP1530	GNAT family N-acetyltransferase	-0.342703	0.172509	0.121361	0.132492	0.0339752	0.148558	0.504211	0.15833	0	0	0	0	99	0.00279878	0.00250931	0.00265033	0.00287211	0.0030753	0.00282077	0.00209841	0.00161716	0.00186801	0.0032155	0.00308972	0.00274517
NSP_RS00665	NSP1550	inorganic phosphate transporter family protein	0.16131	0.26091	-0.112037	0.198285	0.252148	0.237641	-0.0149437	0.229992	0	0	0	0	100	0.000624707	0.000413568	0.000399234	0.000603893	0.000654078	0.000599892	0.000364603	0.00058165	0.000502724	0.000581756	0.000575441	0.000471943
NSP_RS00670	NSP1570	response regulator transcription factor	0.0667045	0.242055	0.303506	0.249522	0.624272	0.269733	0.86777	0.206277	0	0	0	0	101	0.000677504	0.000718829	0.000612986	0.000897982	0.00167121	0.000776715	0.000637618	0.000552599	0.000678767	0.00126264	0.00123677	0.0013817
NSP_RS24950	NA	hypothetical protein	0.210294	0.778459	0.141732	0.486734	1.02658	0.639976	0.972296	0.616729	0	0	0	0	102	0.000597546	0.000239434	0.000325302	0.00115863	0.000981117	0.000519008	0.0003565	0.000450574	0.000433723	0.000853243	0.000968095	0.000951751
NSP_RS00675	NSP1580	class I SAM-dependent methyltransferase	-0.057554	0.149222	0.184876	0.117989	0.328928	0.130829	0.577339	0.137245	0	0	0	0	103	0.00517752	0.00513148	0.00549919	0.00765978	0.00710153	0.00654492	0.00496753	0.00447453	0.00400347	0.00796637	0.00723728	0.00778452
NSP_RS00680	NSP1590	Uma2 family endonuclease	-0.132505	0.170513	0.39678	0.161763	0.307225	0.162401	0.841878	0.163378	0	0	0	0	104	0.00213243	0.00269828	0.00235844	0.0034819	0.00319414	0.00280748	0.00171416	0.00204463	0.00205288	0.0037928	0.00349116	0.00455029
NSP_RS00685	NSP1610	HAD family hydrolase	0.629325	0.222301	0.481382	0.243854	0.244455	0.265202	0.107455	0.193764	0	0	0	0	104	0.000603668	0.00095332	0.000734596	0.000817057	0.0013993	0.000687351	0.000942754	0.000899671	0.00128873	0.00109016	0.00142498	0.00129572
NSP_RS26160	NSP1600	hypothetical protein	0.389867	0.481149	0.71601	0.370411	0.222458	0.463441	0.551793	0.394164	0	0	0	0	104	0.00040113	0.000835802	0.000524098	0.00066371	0.00100988	0.000477817	0.000717952	0.00077432	0.000465851	0.00118374	0.00115978	0.000975785
NSP_RS00690	NSP1620	30S ribosomal protein S1	0.125398	0.12475	0.199379	0.149347	-0.699312	0.147799	-0.619144	0.121991	0	0	0	0	105	0.0341838	0.0354774	0.0302728	0.0245469	0.0244328	0.0171398	0.034179	0.0324557	0.0299054	0.0225371	0.0236206	0.025549
NSP_RS00695	NA	photosystem II reaction center protein T	-0.651693	0.174536	0.808496	0.190066	-0.174722	0.230357	1.29133	0.106141	0	0	0	1	106	0.167332	0.29462	0.293364	0.266189	0.29605	0.157799	0.145457	0.137853	0.143074	0.372936	0.409483	0.405996
NSP_RS00700	NSP1630	photosystem II chlorophyll-binding protein CP47	-0.622056	0.172535	1.00732	0.199084	-0.164207	0.232578	1.47144	0.113966	0	1	0	1	107	0.0981699	0.182041	0.165322	0.149875	0.184226	0.0939807	0.0828143	0.080732	0.0939163	0.250999	0.258082	0.300147
NSP_RS00710	NSP1650	CBS domain-containing protein	0.00361164	0.146625	0.0574954	0.136426	-0.203572	0.147275	-0.144388	0.13502	0	0	0	0	108	0.000670954	0.000647227	0.000728275	0.000610331	0.000625626	0.000670131	0.000551025	0.000627099	0.000655353	0.00067025	0.000654486	0.000561323
NSP_RS00715	NSP1660	response regulator	0.138067	0.162423	-0.358941	0.166569	-0.294663	0.18898	-0.787505	0.139257	0	0	0	0	108	0.00536663	0.0037552	0.00431257	0.00369375	0.00337751	0.00466018	0.00363958	0.00432	0.00535205	0.00285314	0.00316447	0.00270375
NSP_RS00720	NSP1670	ABC transporter substrate-binding protein	-0.38667	0.115736	0.0380656	0.0973868	-0.168582	0.110076	0.261697	0.102734	0	0	0	0	109	0.00565855	0.00568569	0.0053364	0.00542556	0.00547657	0.00500539	0.00375052	0.00380164	0.0037825	0.00533805	0.00532074	0.00484559
NSP_RS00725	NSP1680	HNH endonuclease	0.307673	0.12218	0.275976	0.138737	0.141397	0.139354	0.114293	0.117716	0	0	0	0	110	0.00397628	0.00376518	0.00423523	0.00443272	0.00448604	0.00522402	0.0041621	0.00424513	0.00483484	0.00530022	0.0050492	0.0059195
NSP_RS00730	NSP1690	hypothetical protein	-0.235702	0.138217	-0.0390158	0.131263	-0.258814	0.143905	-0.0564839	0.124681	0	0	0	0	111	0.0121265	0.0105637	0.00983691	0.00941957	0.0110851	0.00874772	0.00764343	0.0084654	0.00851969	0.00868861	0.00878605	0.00947906
NSP_RS00735	NSP1700	fatty acid desaturase	-0.0474042	0.120491	0.128897	0.116967	0.621502	0.132728	0.803691	0.10152	0	0	0	0	111	0.0156441	0.0151964	0.0130071	0.0262995	0.025307	0.0207633	0.0127665	0.01209	0.0128427	0.0248551	0.0244245	0.0256661
NSP_RS00740	NSP1710	pyruvate kinase	-0.352149	0.126797	-0.105783	0.109414	0.301774	0.127355	0.554167	0.109507	0	0	0	0	112	0.0093326	0.00867948	0.00791476	0.0118911	0.0125705	0.00986894	0.00629948	0.00605495	0.00565476	0.0101912	0.0101611	0.00986654
NSP_RS00745	NSP1720	Uma2 family endonuclease	-0.361664	0.160148	-0.0658642	0.14445	0.175019	0.156853	0.476442	0.145277	0	0	0	0	113	0.00297287	0.00283411	0.00275552	0.00363432	0.00389527	0.00287421	0.0019121	0.00201333	0.00200542	0.00320873	0.00312921	0.00307244
NSP_RS00750	NSP1730	glycosyltransferase family 4 protein	0.040373	0.137778	-0.322073	0.133694	-0.340905	0.139533	-0.697616	0.130862	0	0	0	0	113	0.00278415	0.00316046	0.00254429	0.00225828	0.00246124	0.00243648	0.00244416	0.00267014	0.00262326	0.00193873	0.00193659	0.00156141
NSP_RS00755	NSP1740	GDP-mannose 4%2C6-dehydratase	0.481828	0.144336	0.0231453	0.127585	0.188664	0.14713	-0.264589	0.125652	0	0	0	0	114	0.00233886	0.00216188	0.00198225	0.00261794	0.00253104	0.00276357	0.00274319	0.00258928	0.00272008	0.00261229	0.00265644	0.00237832
NSP_RS00760	NSP1750	glycosyltransferase	0.526881	0.266495	-0.592071	0.232469	1.09701	0.258184	-0.0163072	0.236145	0	0	1	0	114	0.000357217	0.000401997	0.000347559	0.000785972	0.000665553	0.00105623	0.000380893	0.00044931	0.000595798	0.000535397	0.000560737	0.000493028
NSP_RS00765	NSP1760	glucose-1-phosphate thymidylyltransferase	0.233675	0.191765	-0.0196446	0.143899	0.689135	0.173167	0.44004	0.165738	0	0	0	0	114	0.000899024	0.00120884	0.00099199	0.00194676	0.00161811	0.00173691	0.000820745	0.00104096	0.00139269	0.00171164	0.00173851	0.00152367
NSP_RS00770	NSP1770	dTDP-4-dehydrorhamnose reductase	-0.432362	0.231909	0.498936	0.18221	0.403628	0.203135	1.34016	0.20494	0	0	0	1	114	0.000624132	0.000906196	0.000799471	0.00110103	0.00126187	0.00091838	0.000411788	0.000504949	0.000618239	0.001377	0.00131772	0.00169262
NSP_RS00775	NSP1780	dTDP-4-dehydrorhamnose 3%2C5-epimerase	-0.267487	0.164574	-0.172952	0.138075	0.563667	0.153874	0.663762	0.145864	0	0	0	0	114	0.00260647	0.00303305	0.00304524	0.00407388	0.00521106	0.00446575	0.00208758	0.00218256	0.00212512	0.00376146	0.00385642	0.00394297
NSP_RS00780	NSP1790	glycosyltransferase family 2 protein	-0.147952	0.172545	-0.114659	0.147982	0.552752	0.179258	0.590011	0.141277	0	0	0	0	114	0.00199621	0.0014636	0.00163395	0.0025914	0.00240978	0.00302851	0.00126697	0.00142623	0.00142838	0.00243936	0.00227252	0.00235336
NSP_RS00785	NSP1800	glycosyltransferase	-0.070888	0.141147	-0.320028	0.126322	0.448636	0.147022	0.204673	0.120683	0	0	0	0	114	0.0018341	0.00147758	0.00161441	0.00237336	0.00226871	0.00257253	0.00126154	0.0014	0.00153949	0.00203132	0.00180609	0.00166531
NSP_RS00790	NSP1810	methyltransferase domain-containing protein	0.111407	0.173498	-0.322587	0.156364	0.665334	0.175531	0.236866	0.15348	0	0	0	0	114	0.00147661	0.00119312	0.00112275	0.00200655	0.00203041	0.00241668	0.00118674	0.00111159	0.00137295	0.00186452	0.00145393	0.00159738
NSP_RS00795	NSP1820	ABC transporter ATP-binding protein	-0.0958831	0.171094	-0.312117	0.164875	0.682714	0.186709	0.471065	0.145309	0	0	0	0	114	0.00129004	0.00101068	0.00100627	0.00189655	0.0015965	0.00219318	0.000844312	0.000923377	0.00100624	0.00160836	0.00146853	0.00129361
NSP_RS00800	NSP1830	ABC transporter permease	-0.177984	0.131798	-0.381821	0.109996	0.552425	0.12933	0.353934	0.113595	0	0	0	0	114	0.00586077	0.00524462	0.00525213	0.00849143	0.00825658	0.00895906	0.00435354	0.00431848	0.0041815	0.00649312	0.00631797	0.00595259
NSP_RS00805	NSP1840	Uma2 family endonuclease	-0.0496735	0.166222	0.0309153	0.135068	0.180138	0.150822	0.266102	0.151616	0	0	0	0	115	0.00225553	0.002357	0.00244499	0.00285654	0.0027517	0.00294909	0.00165985	0.00198997	0.00246655	0.00291329	0.00283323	0.00256671
NSP_RS00810	NA	Uma2 family endonuclease	0.104452	0.132883	0.188987	0.112382	0.199261	0.129947	0.289407	0.114761	0	0	0	0	115	0.00386107	0.00417167	0.00429774	0.00530297	0.00523577	0.00463685	0.00363013	0.00380562	0.00439145	0.00574298	0.00536176	0.00531117
NSP_RS00815	NSP1870	DUF2862 domain-containing protein	-0.810577	0.132758	-0.513743	0.114912	-0.287128	0.121322	0.0159162	0.128258	0	0	0	0	116	0.0407837	0.0377557	0.0348975	0.0328303	0.0340095	0.0328238	0.0188597	0.0204983	0.0180317	0.0224887	0.0204487	0.0233274
NSP_RS00820	NSP1880	ArsA family ATPase	-0.346835	0.107802	0.0544388	0.114673	-0.149955	0.104443	0.257105	0.11145	0	0	0	0	117	0.0255506	0.0254472	0.0260007	0.0258609	0.025151	0.0233766	0.018198	0.0174459	0.0181729	0.0237383	0.0229494	0.0264932
NSP_RS00825	NSP1890	chlorophyll synthase ChlG	-0.47128	0.149711	0.577265	0.143559	0.48174	0.161847	1.53623	0.12938	0	0	0	1	118	0.0056868	0.00855441	0.00724523	0.0118263	0.011165	0.00909642	0.00474469	0.00436057	0.00461253	0.0144162	0.0138289	0.0170218
NSP_RS00830	NSP1900	hypothetical protein	-0.170674	0.151963	0.275506	0.129504	-0.145042	0.143706	0.306684	0.138404	0	0	0	0	119	0.00685933	0.00810085	0.00815627	0.0074434	0.00755767	0.00734643	0.00530387	0.00604333	0.00697684	0.00906422	0.00785103	0.00878207
NSP_RS00835	NSP1910	cupin domain-containing protein	-0.236205	0.146644	0.112813	0.117824	-0.124872	0.127161	0.229485	0.137897	0	0	0	0	119	0.0083395	0.00830337	0.00845107	0.00825074	0.00857524	0.00786606	0.00620311	0.00699066	0.00568629	0.00921028	0.00842243	0.00771567
NSP_RS00840	NSP1920	inositol monophosphatase family protein	-0.159349	0.119935	0.0582223	0.0963001	-0.105518	0.120535	0.117892	0.0998184	0	0	0	0	120	0.0195352	0.0168298	0.0166055	0.0177619	0.0180251	0.0170335	0.0137495	0.0142907	0.0141677	0.0180598	0.0165623	0.0175735
NSP_RS00845	NSP1930	BCD family MFS transporter	0.0304484	0.13037	-0.0745803	0.107039	-0.0248852	0.134579	-0.12424	0.108462	0	0	0	0	120	0.0165675	0.0131318	0.0141112	0.0154224	0.0148661	0.0158609	0.0132692	0.0138266	0.0126766	0.0139854	0.0132738	0.0143621
NSP_RS00850	NSP1940	aldo/keto reductase	-0.192221	0.109711	0.0728876	0.104743	0.0708593	0.114349	0.342023	0.0958525	0	0	0	0	121	0.0123338	0.0127262	0.0117104	0.0128536	0.0154454	0.0131385	0.00913181	0.00915902	0.0103758	0.0143234	0.0133527	0.0136381
NSP_RS00855	NSP1950	DEAD/DEAH box helicase	-0.209566	0.139888	0.523058	0.175889	-0.25644	0.185928	0.483018	0.118241	0	0	0	0	122	0.0190626	0.0268388	0.0228971	0.0185908	0.0276479	0.0157894	0.0152653	0.0164363	0.0214591	0.02837	0.0260919	0.029534
NSP_RS00860	NSP1960	30S ribosomal protein S12 methylthiotransferase RimO	0.161429	0.108735	-0.285774	0.118947	-0.0905273	0.13291	-0.532647	0.0885658	0	0	0	0	123	0.0269174	0.0237618	0.0256128	0.0254189	0.0233571	0.0278552	0.0240901	0.0247175	0.0272854	0.0204944	0.0193925	0.0199204
NSP_RS00865	NSP1970	BtpA/SgcQ family protein	-0.238949	0.116807	0.175207	0.105628	0.0843534	0.12071	0.504459	0.0989872	0	0	0	0	124	0.0105178	0.0106599	0.00943376	0.0113894	0.0129822	0.0104632	0.00718053	0.00792281	0.00797195	0.0127714	0.0122656	0.0122277
NSP_RS00870	NSP1990	membrane protein	-0.147991	0.109322	0.249401	0.0993533	0.306099	0.114265	0.709169	0.0917764	0	0	0	0	125	0.0151887	0.0143653	0.0140165	0.0203681	0.0200402	0.0173945	0.0113909	0.0114079	0.0122108	0.0220708	0.0216283	0.0214556
NSP_RS00875	NSP2000	L-aspartate oxidase	-0.797203	0.149744	0.551455	0.166472	-0.435825	0.180074	0.919194	0.12901	0	0	0	0	126	0.00670332	0.0099318	0.00905051	0.00677206	0.00842564	0.00521417	0.00467079	0.00412533	0.00428999	0.00859782	0.00920914	0.0103772
NSP_RS00880	NSP2020	photosystem II complex extrinsic protein PsbU	-0.670852	0.179834	0.447949	0.164295	-0.388086	0.221146	0.736998	0.10187	0	0	0	0	127	0.0332944	0.0599673	0.0606267	0.0416205	0.053655	0.0312302	0.0269127	0.0264074	0.0328083	0.0571882	0.0514528	0.0542716
NSP_RS00885	NSP2030	DUF3120 domain-containing protein	0.0688619	0.175307	0.729931	0.15507	0.0952894	0.18489	0.763055	0.145186	0	0	0	0	128	0.00193623	0.00308919	0.00264723	0.0028526	0.00341622	0.00248367	0.0021099	0.002272	0.00275945	0.00425867	0.00434564	0.0051105
NSP_RS00890	NSP2040	undecaprenyl-diphosphate phosphatase	0.16831	0.194713	0.313264	0.169753	0.0980038	0.199414	0.247146	0.166327	0	0	0	0	129	0.000988874	0.000743955	0.00101076	0.00116175	0.00117079	0.000854728	0.00082676	0.000990144	0.000957019	0.0012039	0.00132124	0.00122341
NSP_RS00895	NSP2050	TIGR03279 family radical SAM protein	0.0645621	0.126605	0.339145	0.124626	0.0280018	0.126824	0.30819	0.120049	0	0	0	0	130	0.00275245	0.00295141	0.00307072	0.00332746	0.00336294	0.00290538	0.00255572	0.00270687	0.00291235	0.00392565	0.00348821	0.00409212
NSP_RS00900	NSP2070	phosphomannose isomerase type II C-terminal cupin domain	0.249842	0.142163	-0.435778	0.15353	0.010094	0.157488	-0.670484	0.135827	0	0	0	0	131	0.00778876	0.00640188	0.00717568	0.00748262	0.00697857	0.0086007	0.00654406	0.00756198	0.00869753	0.00615676	0.00555981	0.00453785
NSP_RS00905	NSP2080	Na+/solute symporter	0.0886646	0.120038	-0.215164	0.106186	0.0615324	0.117956	-0.236786	0.10714	0	0	0	0	132	0.00864339	0.00832556	0.00891856	0.00944941	0.00986396	0.00966535	0.00760332	0.0080176	0.00896027	0.00807785	0.0083134	0.00732042
NSP_RS00910	NSP2090	sodium/proline symporter	0.124682	0.163126	0.207774	0.136155	-0.0760535	0.15696	0.0131096	0.145207	0	0	0	0	132	0.00226925	0.00183037	0.00189317	0.00205716	0.00218554	0.00188689	0.00204836	0.00170667	0.00208563	0.00251088	0.00218163	0.00202269
NSP_RS00915	NSP2100	IS607 family transposase	0.0781668	0.137734	-0.369327	0.143397	0.046323	0.155762	-0.397015	0.122579	0	0	0	0	133	0.00580861	0.00549268	0.00673505	0.00619628	0.00622839	0.00752026	0.00540072	0.00583774	0.00574144	0.0051191	0.00452333	0.00505578
NSP_RS00920	NSP2110	transposase	0.286196	0.138308	-0.136467	0.132773	0.259075	0.155965	-0.159152	0.113223	0	0	0	0	133	0.00419056	0.00369883	0.00474901	0.00513923	0.00500049	0.00606385	0.00399314	0.00479229	0.00501234	0.00497802	0.00443688	0.00462178
NSP_RS00925	NSP2120	HEAT repeat domain-containing protein	-0.252676	0.142693	-0.0809364	0.132494	-0.0613623	0.131002	0.115998	0.141764	0	0	0	0	134	0.00600173	0.00651818	0.00705667	0.00710963	0.00644771	0.00652701	0.00488321	0.00531963	0.00435009	0.00553399	0.00591542	0.00656548
NSP_RS00930	NSP2140	GNAT family N-acetyltransferase	-0.237396	0.183244	0.538201	0.193184	0.0317692	0.201602	0.814749	0.169022	0	0	0	0	135	0.00229981	0.00342893	0.0026496	0.00326324	0.00362973	0.00225636	0.00205813	0.00208099	0.00211574	0.00393308	0.00370597	0.00489442
NSP_RS00935	NSP2150	hypothetical protein	-0.37705	0.198707	0.627294	0.189178	-0.214892	0.218192	0.797032	0.168439	0	0	0	0	135	0.00570195	0.010109	0.00721405	0.00770831	0.00819401	0.00524896	0.00440907	0.00530352	0.00596529	0.0100068	0.00895597	0.0118816
NSP_RS00940	NSP2160	hypothetical protein	-0.60827	0.195266	0.00897721	0.190123	-0.295714	0.194647	0.327437	0.189015	0	0	0	0	136	0.00250734	0.00287731	0.00289151	0.00254687	0.00293943	0.00176727	0.00125691	0.00193315	0.00163686	0.00231622	0.00241106	0.00216544
NSP_RS00945	NSP2170	AmpG family muropeptide MFS transporter	-0.426634	0.137556	-0.216362	0.119969	-0.275397	0.131315	-0.0593923	0.127348	0	0	0	0	136	0.00293002	0.00272266	0.00254996	0.00236476	0.00261309	0.00229984	0.00173308	0.00188572	0.00180936	0.00215769	0.00193412	0.00185131
NSP_RS00950	NSP2180	DNA phosphorothioation-associated putative methyltransferase	-0.385607	0.149658	-0.0558172	0.146349	-0.375885	0.154007	-0.0397654	0.139415	0	0	0	0	137	0.00159115	0.00195735	0.00187802	0.00132281	0.00175144	0.0014069	0.00126041	0.00118837	0.00122933	0.00145104	0.00143529	0.00119779
NSP_RS00955	NSP2190	DNA sulfur modification protein DndE	-0.304091	0.26151	0.444708	0.226466	-0.392782	0.25627	0.361878	0.235928	0	0	0	0	137	0.000891925	0.00140403	0.00135263	0.000840008	0.00123782	0.000885366	0.000703171	0.000941568	0.000971093	0.00121294	0.00138151	0.00121768
NSP_RS00960	NSP2200	type II toxin-antitoxin system PemK/MazF family toxin	-0.298093	0.25006	-0.728426	0.246508	-0.289488	0.226609	-0.716282	0.273303	0	0	0	0	138	0.00138182	0.00164611	0.00130121	0.00123587	0.00126728	0.00126045	0.000958095	0.00087862	0.00130117	0.000746587	0.00080054	0.00060566
NSP_RS00965	NSP2210	hypothetical protein	-0.0582457	0.271509	-0.57771	0.315637	-0.419599	0.287105	-0.932466	0.297417	0	0	0	0	138	0.00148757	0.00175681	0.00144916	0.000998563	0.000999833	0.00170978	0.00112104	0.00166875	0.00117445	0.00086952	0.000780577	0.000725541
NSP_RS00970	NSP2220	DNA sulfur modification protein DndD	0.0178841	0.161131	-0.162473	0.161213	-0.326164	0.167395	-0.500724	0.154229	0	0	0	0	138	0.00095217	0.000849592	0.000744583	0.000666592	0.000727069	0.000782768	0.000761333	0.00075005	0.000783748	0.00065411	0.000678544	0.000515477
NSP_RS00975	NSP2230	DNA phosphorothioation system sulfurtransferase DndC	-0.146118	0.127319	-0.245863	0.136229	-0.600504	0.135934	-0.694951	0.124552	0	0	0	0	139	0.002734	0.00255508	0.00257927	0.0017702	0.00178938	0.00199717	0.00196509	0.00218756	0.00218466	0.00150596	0.00162172	0.00132976
NSP_RS00980	NSP2240	DGQHR domain-containing protein	-0.00974633	0.168426	-0.149715	0.140807	-0.54129	0.167581	-0.676152	0.151138	0	0	0	0	140	0.00230022	0.00184337	0.00161949	0.00146253	0.00133009	0.00145228	0.00157599	0.00198084	0.001528	0.00121476	0.00134114	0.00108275
NSP_RS00985	NSP2250	HNH endonuclease	-0.279585	0.248089	-0.247756	0.247018	-0.317429	0.241061	-0.279961	0.254151	0	0	0	0	141	0.00056567	0.000475436	0.000555811	0.000363825	0.000475717	0.000540968	0.000436259	0.000366199	0.000370529	0.000426848	0.000350762	0.00032763
NSP_RS00990	NSP2260	DNA phosphorothioation-associated protein 4	-0.0280853	0.295105	-0.046564	0.253017	-0.0859983	0.283587	-0.0980294	0.271717	0	0	0	0	141	0.000896795	0.000486493	0.000675986	0.000613509	0.00078531	0.000725855	0.000576191	0.00058259	0.000680973	0.000735492	0.000577726	0.000639277
NSP_RS00995	NSP2270	Uma2 family endonuclease	0.0287316	0.281659	-0.00846036	0.281636	-0.338016	0.288638	-0.368273	0.276113	0	0	0	0	141	0.000729184	0.000601548	0.000467018	0.000399212	0.00069253	0.000447066	0.000524603	0.00042693	0.000700506	0.000581852	0.000438334	0.000422334
NSP_RS01000	NSP2290	AAA family ATPase	0.392232	0.153377	-0.177187	0.164565	-0.116647	0.158159	-0.679738	0.154199	0	0	0	0	142	0.000737731	0.000709453	0.00074513	0.000659021	0.000838452	0.000679331	0.000767897	0.000833236	0.000975248	0.000717219	0.000597801	0.000509105
NSP_RS26165	NSP2300	hypothetical protein	-0.229231	0.264671	-0.962492	0.252747	0.0160978	0.233867	-0.713175	0.287162	0	0	0	0	142	0.00220345	0.00263377	0.00223645	0.00251037	0.00257543	0.00252089	0.00164881	0.00193747	0.00173489	0.00131542	0.0013032	0.00108154
NSP_RS01005	NSP2310	DNA phosphorothioation system restriction enzyme	0.0101698	0.141122	-0.0287271	0.115205	-0.28184	0.134377	-0.315496	0.126728	0	0	0	0	143	0.0031519	0.00311753	0.00257984	0.00258745	0.00261781	0.0025846	0.00264265	0.00280533	0.002445	0.00264273	0.00243285	0.00218144
NSP_RS01010	NSP2320	transcriptional repressor LexA	0.203266	0.15985	0.373203	0.112966	-0.0129558	0.169017	0.163356	0.113228	0	0	0	0	144	0.00685394	0.0110199	0.00898788	0.00904924	0.0108171	0.0086007	0.00816537	0.00845107	0.0109197	0.0122284	0.0115608	0.0111477
NSP_RS01015	NSP2330	ornithine carbamoyltransferase	-0.154578	0.125774	0.176759	0.120955	-0.0905016	0.128943	0.246318	0.115513	0	0	0	0	145	0.00513318	0.0062068	0.0056193	0.00607903	0.00568743	0.00526136	0.00416366	0.00452921	0.00485323	0.00590091	0.00588855	0.00646251
NSP_RS01020	NSP2340	tRNA-Thr	-0.341083	0.425318	-0.51472	0.390693	-0.0596438	0.375702	-0.225852	0.445039	0	0	0	0	146	0.00243687	0.00216987	0.00176883	0.00149335	0.00266741	0.00241895	0.00193847	0.00130667	0.00117918	0.00128875	0.0016197	0.00146368
NSP_RS25820	NSP2360	hypothetical protein	-0.543569	0.415662	0.208022	0.316594	0.0544361	0.348063	0.812616	0.385054	0	0	0	0	147	0.000953086	0.00118041	0.00132073	0.00129921	0.0016123	0.000946077	0.000878774	0.000522666	0.000691788	0.00131968	0.00133895	0.00155568
NSP_RS01025	NSP2370	MFS transporter	0.142046	0.19713	0.490861	0.174777	0.0285136	0.192685	0.383437	0.176481	0	0	0	0	148	0.000600854	0.000582678	0.000549753	0.000605693	0.000746129	0.000551327	0.000566329	0.000529976	0.000608375	0.000908435	0.000896056	0.000725259
NSP_RS01030	NSP2380	tetratricopeptide repeat protein	0.307936	0.159156	0.479174	0.156902	-0.163305	0.174477	0.0140911	0.138612	0	0	0	0	149	0.00209718	0.00236713	0.00261572	0.0022502	0.00270513	0.0018472	0.0024554	0.00242327	0.00294439	0.00325234	0.00279766	0.00291975
NSP_RS01035	NSP2390	acetate--CoA ligase	-0.289654	0.146405	0.680465	0.158384	0.0897655	0.157653	1.06639	0.142124	0	0	0	1	150	0.00317827	0.00411648	0.00393073	0.00427547	0.00513543	0.00342326	0.00298983	0.00264913	0.00247443	0.00628958	0.00582138	0.0072907
NSP_RS01040	NSP2400	hypothetical protein	-0.217708	0.187586	0.417243	0.174956	-0.180618	0.215187	0.462368	0.142886	0	0	0	0	151	0.00189417	0.00323132	0.00262389	0.00254063	0.00299715	0.00177785	0.00190211	0.00208161	0.00187853	0.00330278	0.00310384	0.00282417
NSP_RS01045	NSP2410	hypothetical protein	0.390092	0.200401	-0.423464	0.167169	0.0747371	0.207266	-0.733755	0.170716	0	0	0	0	152	0.00272227	0.00185319	0.00173696	0.00246705	0.00229093	0.00241168	0.00218296	0.00257802	0.00267707	0.00174156	0.00164888	0.00169538
NSP_RS01050	NSP2420	ATP-binding protein	-0.203682	0.161626	-0.0189424	0.134836	-0.307988	0.143202	-0.117964	0.154807	0	0	0	0	153	0.00148287	0.00161422	0.00155392	0.00127702	0.00144035	0.00130618	0.00131043	0.00119676	0.00105796	0.00131043	0.00126145	0.00119596
NSP_RS01055	NSP2430	tetratricopeptide repeat protein	0.0126588	0.209959	0.0462019	0.201022	-0.326271	0.20811	-0.28742	0.203334	0	0	0	0	153	0.000486456	0.000448685	0.000504666	0.000469835	0.00041694	0.00035077	0.000421645	0.000465084	0.000406386	0.000415022	0.000393486	0.000404018
NSP_RS01060	NSP2440	DUF475 domain-containing protein	0.318629	0.124201	-0.083848	0.110202	0.10852	0.126851	-0.288584	0.107769	0	0	0	0	154	0.00643617	0.00633175	0.00698833	0.00772991	0.00731716	0.00777235	0.00702299	0.00680109	0.00818341	0.00715786	0.00668236	0.00663283
NSP_RS01065	NSP2450	nucleoside-diphosphate kinase	0.0347831	0.166177	-0.900544	0.193498	0.451961	0.228465	-0.479134	0.103624	0	0	0	0	155	0.0209101	0.0129614	0.0140249	0.0244013	0.0167079	0.028798	0.0134401	0.0143211	0.0161627	0.0126882	0.0120505	0.0110738
NSP_RS01070	NSP2460	biosynthetic arginine decarboxylase	0.0657789	0.12295	0.168557	0.0982662	-0.0724517	0.12661	0.0364665	0.0978928	0	0	0	0	156	0.0069238	0.00650444	0.00559427	0.00642006	0.00708135	0.00591618	0.00569618	0.00543666	0.00662121	0.00705438	0.0068805	0.00675084
NSP_RS01075	NSP2470	NDP-sugar synthase	-0.0811675	0.106468	0.291342	0.121274	-0.126858	0.123185	0.251828	0.0981721	0	0	0	0	157	0.0154571	0.0164688	0.0155173	0.0152896	0.018032	0.0133642	0.0132015	0.0127048	0.0139809	0.0183518	0.0171937	0.018497
NSP_RS01080	NSP2480	segregation/condensation protein A	-0.0982541	0.140408	-0.232518	0.114842	-0.330031	0.127115	-0.458737	0.13134	0	0	0	0	158	0.00811676	0.00969481	0.00883747	0.00684686	0.00822257	0.00761892	0.00707115	0.00839224	0.0065619	0.00632607	0.00590018	0.00609774
NSP_RS01085	NSP2490	polyribonucleotide nucleotidyltransferase	0.0309957	0.107573	-0.032524	0.129296	-0.822452	0.133813	-0.879776	0.0937871	0	0	0	0	159	0.0256739	0.0288897	0.0278552	0.0144745	0.0201225	0.0154819	0.0244911	0.0254645	0.0248454	0.015369	0.0160693	0.0149014
NSP_RS01090	NSP2500	GNAT family N-acetyltransferase	0.291147	0.16652	0.16929	0.16383	-0.372843	0.17057	-0.488881	0.158686	0	0	0	0	160	0.0021304	0.00246077	0.00239731	0.00209233	0.00201929	0.00166579	0.00234321	0.00229743	0.00298899	0.00227727	0.00189855	0.00198527
NSP_RS01095	NSP2510	DEAD/DEAH box helicase	0.267738	0.146183	-0.518638	0.14767	-0.403867	0.170597	-1.18464	0.122398	0	0	0	-1	161	0.00115074	0.00104983	0.000830223	0.000790596	0.000738769	0.000916986	0.00105001	0.00106647	0.00113005	0.000574253	0.000535929	0.000516592
NSP_RS01100	NSP2520	DUF4351 domain-containing protein	0.486765	0.182679	-0.694418	0.171794	-0.380607	0.17703	-1.5559	0.182818	0	0	0	-1	162	0.00175952	0.00137074	0.00141964	0.00121063	0.0012047	0.00134299	0.00157252	0.00165765	0.00253391	0.000807451	0.000726854	0.000673982
NSP_RS01105	NSP2530	SWIM zinc finger family protein	0.505003	0.165739	0.0601831	0.149026	0.13087	0.160365	-0.307988	0.153506	0	0	0	0	163	0.00161487	0.00153057	0.00147931	0.00174224	0.00207359	0.00163382	0.00163045	0.00187336	0.00238936	0.00181811	0.00194286	0.00161881
NSP_RS01110	NSP2540	acetylglutamate kinase	-0.0856388	0.134222	-0.0595499	0.131791	-0.708474	0.141136	-0.676561	0.124218	0	0	0	0	164	0.00391062	0.0039611	0.00340312	0.00257076	0.00265747	0.00217182	0.00297492	0.00320966	0.00326056	0.0023457	0.00224656	0.00213868
NSP_RS01115	NSP2550	hypothetical protein	-0.116768	0.158774	0.226851	0.140468	-0.290695	0.156573	0.058716	0.143878	0	0	0	0	165	0.0035586	0.00468917	0.00434933	0.00349094	0.00386448	0.00363017	0.00327274	0.00322424	0.00381831	0.00429807	0.00367412	0.00423625
NSP_RS01120	NSP2560	tetratricopeptide repeat protein	-0.0602635	0.160118	0.216326	0.14309	-0.014217	0.160997	0.268339	0.14189	0	0	0	0	166	0.00297996	0.00379288	0.00335362	0.00394917	0.00367305	0.00308233	0.00286849	0.00259822	0.00314449	0.0041836	0.00368255	0.00393054
NSP_RS01125	NSP2570	DUF3153 domain-containing protein	-0.114886	0.143036	0.18197	0.138949	-0.0696388	0.144254	0.232688	0.134516	0	0	0	0	167	0.00269144	0.00296429	0.00293042	0.00321491	0.00304059	0.00251449	0.00212094	0.00220527	0.00275796	0.00298682	0.00316406	0.00327608
NSP_RS01130	NSP2580	pyridoxamine 5'-phosphate oxidase	0.461123	0.139007	0.120501	0.131996	0.385244	0.135519	0.0506351	0.130925	0	0	0	0	168	0.00329449	0.00326187	0.00310436	0.00431334	0.00492954	0.00430035	0.00366657	0.00382883	0.00437304	0.00512144	0.00410826	0.00473823
NSP_RS01135	NSP2590	transposase	0.151549	0.142411	-0.0802017	0.132127	0.31722	0.159777	0.0901184	0.113535	0	0	0	0	168	0.00400018	0.0030072	0.00332247	0.00465445	0.00414787	0.00499615	0.00332669	0.00347808	0.00343522	0.00460564	0.0040302	0.00380343
NSP_RS01140	NSP2600	DUF3146 family protein	0.125405	0.233565	-0.00526069	0.200013	0.348615	0.210737	0.222662	0.22015	0	0	0	0	169	0.00167381	0.00201206	0.00198323	0.00259639	0.00247881	0.00261442	0.00155665	0.00178182	0.0021797	0.0021323	0.00289582	0.00225254
NSP_RS01145	NSP2610	pre-16S rRNA-processing nuclease YqgF	-0.176504	0.22887	0.0144182	0.187333	0.103673	0.210643	0.299223	0.208061	0	0	0	0	170	0.00115623	0.00159515	0.00132264	0.00172542	0.00152195	0.00139471	0.00094304	0.00113009	0.00110482	0.00147684	0.00151755	0.00145803
NSP_RS01150	NSP2620	DUF3084 domain-containing protein	-0.28294	0.146221	-0.426671	0.114263	0.058125	0.131866	-0.0791232	0.134715	0	0	0	0	170	0.00395349	0.00341997	0.0032636	0.00381615	0.00406463	0.00400235	0.00270036	0.00274149	0.00230641	0.00270391	0.00279965	0.00288901
NSP_RS01155	NSP2630	global nitrogen regulator NtcA	-0.198073	0.126415	-0.290716	0.118107	-0.143092	0.118087	-0.230107	0.123975	0	0	0	0	171	0.00840332	0.00926844	0.00894943	0.00897008	0.00856324	0.00826474	0.00707311	0.00689499	0.00659782	0.00693165	0.00610279	0.00698981
NSP_RS01160	NSP2650	enoyl-ACP reductase FabI	-0.347311	0.12518	-0.393705	0.102018	-0.178148	0.113936	-0.218839	0.115616	0	0	0	0	172	0.0131973	0.0123724	0.0121109	0.0119007	0.0118826	0.0119048	0.00920088	0.00876828	0.00830437	0.00854259	0.00900527	0.00825408
NSP_RS01165	NSP2660	imidazoleglycerol-phosphate dehydratase HisB	-0.123785	0.147457	0.159851	0.133286	-0.0378236	0.137347	0.251865	0.140718	0	0	0	0	172	0.00471752	0.00492393	0.00473956	0.00471697	0.00582499	0.0045071	0.00355386	0.00452307	0.00362826	0.00564077	0.00490062	0.00538022
NSP_RS01170	NSP2670	ABC transporter ATP-binding protein	-0.138493	0.119346	0.250832	0.105989	0.339061	0.11792	0.734128	0.103458	0	0	0	0	172	0.00567691	0.00607298	0.00588528	0.0078846	0.00883156	0.00721985	0.00430771	0.00485904	0.00510619	0.00920019	0.00932523	0.0084713
NSP_RS01175	NSP2680	LuxR C-terminal-related transcriptional regulator	0.0616506	0.135276	0.173409	0.124351	0.0820209	0.134227	0.19951	0.122614	0	0	0	0	173	0.00447661	0.00486051	0.00417182	0.00534618	0.00540596	0.00455837	0.00416987	0.00412326	0.00420663	0.00585609	0.00573013	0.00479529
NSP_RS01180	NSP2690	DUF3386 domain-containing protein	-0.398903	0.165035	-0.340835	0.140251	-0.0283306	0.125554	0.0357434	0.172802	0	0	0	0	174	0.0917962	0.0826903	0.0867553	0.0920607	0.0845262	0.097421	0.064978	0.0660538	0.0437437	0.0722087	0.0581981	0.0751342
NSP_RS01185	NSP2700	AraC family transcriptional regulator	-0.463325	0.206056	-0.221122	0.170921	-0.0290532	0.178891	0.219983	0.200145	0	0	0	0	175	0.000865197	0.000788136	0.000867472	0.000830353	0.000940237	0.000889728	0.000557032	0.000450574	0.000632513	0.000770289	0.000676425	0.000721024
NSP_RS01190	NSP2710	TonB-dependent receptor	-0.215045	0.172623	0.138359	0.138683	0.381122	0.156938	0.739481	0.153161	0	0	0	0	176	0.0005028	0.000525042	0.000616567	0.000790441	0.000758842	0.000748654	0.000402996	0.000441172	0.000416562	0.000870248	0.000853205	0.000679504
NSP_RS01195	NSP2720	iron-siderophore ABC transporter substrate-binding protein	-0.124272	0.328769	0.300369	0.333288	-0.0221978	0.305635	0.408784	0.341589	0	0	0	0	176	0.000212111	0.000288457	0.000230945	0.000219349	0.000337714	0.000210551	0.000222416	0.000186113	0.000177286	0.00033041	0.000403723	0.000156357
NSP_RS01200	NSP2730	DUF1636 domain-containing protein	-0.239256	0.348066	-0.171479	0.410946	-0.156231	0.30515	-0.0825279	0.433507	0	0	0	0	177	0.000621286	0.000565175	0.000566757	0.000573029	0.000569783	0.000550045	0.000320574	0.000567235	0.000438766	0.000719304	0.000569196	0.000136156
NSP_RS01205	NSP2750	ABC transporter ATP-binding protein/permease	0.0652842	0.271947	0.588631	0.296956	-0.337634	0.275347	0.19324	0.281177	0	0	0	0	178	0.000212293	0.000201848	0.000164542	0.000178606	0.000192991	0.000121438	0.000158856	0.000173643	0.000208936	0.000308273	0.000254703	0.000137545
NSP_RS01210	NSP2760	ABC transporter ATP-binding protein/permease	-0.433913	0.18506	0.147512	0.179897	-0.580862	0.173501	0.00579357	0.189168	0	0	0	0	178	0.000631012	0.00066242	0.000739272	0.000469374	0.000521062	0.000468863	0.00040949	0.000494173	0.000433908	0.000544481	0.000581288	0.000406083
NSP_RS01215	NSP2770	Rpn family recombination-promoting nuclease/putative transposase	-0.224009	0.142366	-0.322911	0.134975	-0.327506	0.146373	-0.420811	0.131082	0	0	0	0	179	0.0033972	0.00437096	0.00418241	0.00361788	0.00330068	0.00324847	0.00285425	0.00300815	0.00322367	0.0028334	0.00268784	0.00220229
NSP_RS01220	NSP2780	helix-turn-helix transcriptional regulator	-0.391795	0.178541	-0.311493	0.158902	-0.25458	0.175708	-0.168921	0.165943	0	0	0	0	180	0.00810825	0.00609909	0.00656538	0.00550924	0.00676065	0.00650864	0.00461042	0.00501477	0.00450427	0.00482063	0.00516552	0.00437408
NSP_RS01225	NSP2790	HNH endonuclease	0.145685	0.122378	0.310161	0.112654	-0.0255511	0.117565	0.14466	0.11531	0	0	0	0	181	0.00450509	0.00434381	0.00464491	0.00475347	0.0047532	0.00470919	0.00393761	0.00433101	0.00508581	0.00557612	0.00526211	0.00589005
NSP_RS01230	NSP2800	1%2C4-alpha-glucan branching enzyme	-0.502084	0.12845	0.302567	0.133058	-0.0512728	0.137531	0.759649	0.120688	0	0	0	0	182	0.00754431	0.00893986	0.00719634	0.00852976	0.00919399	0.00679568	0.00501282	0.00517508	0.0046133	0.00951506	0.00882025	0.0102512
NSP_RS01235	NSP2820	hypothetical protein	0.0331774	0.263959	0.0338455	0.213874	0.445356	0.242735	0.45296	0.234501	0	0	0	0	183	0.00156441	0.00163946	0.00117922	0.00165927	0.00281011	0.00193118	0.00095727	0.00113728	0.00195075	0.0020811	0.00217959	0.00192834
NSP_RS01240	NSP2830	glutathione S-transferase family protein	0.016436	0.147997	0.271567	0.123542	0.178833	0.140553	0.439755	0.13038	0	0	0	0	183	0.00341914	0.00396999	0.00353237	0.00434946	0.00497598	0.00391467	0.00275848	0.00319928	0.00390594	0.00537231	0.00497772	0.00479329
NSP_RS01245	NSP2840	hypothetical protein	0.25034	0.185739	0.00395761	0.14741	0.79695	0.168571	0.556771	0.163313	0	0	0	0	184	0.00165754	0.00137362	0.00127151	0.00274646	0.00269061	0.00260826	0.00150583	0.00160209	0.0014492	0.0029406	0.00220654	0.00252007
NSP_RS01250	NSP2850	penicillin-binding protein 2	-0.285665	0.152231	0.311654	0.146127	0.418452	0.162982	1.02196	0.129896	0	0	0	1	185	0.00141008	0.00149355	0.00115625	0.00201093	0.00225556	0.00155678	0.000969236	0.00100545	0.000974997	0.00230302	0.00213856	0.00239104
NSP_RS01255	NSP2860	hypothetical protein	-0.180509	0.20401	0.523271	0.162159	0.037106	0.187388	0.746811	0.178916	0	0	0	0	186	0.0011516	0.00147954	0.00130361	0.00135157	0.00172075	0.00124293	0.000807015	0.000959324	0.00134006	0.0019663	0.00193179	0.00196922
NSP_RS01260	NSP2870	hypothetical protein	-0.776589	0.196231	0.571834	0.148213	-0.262265	0.195608	1.09142	0.15457	0	0	0	1	187	0.00111837	0.00147174	0.00179446	0.0012174	0.00155277	0.00115689	0.000695321	0.000802463	0.000777578	0.00200597	0.00180162	0.00171823
NSP_RS01265	NSP2880	nitrogenase	-0.0531959	0.16341	0.582468	0.165897	0.563803	0.184468	1.20483	0.136945	0	0	0	1	188	0.0040408	0.00482626	0.00534086	0.0088295	0.0082933	0.00544775	0.00442748	0.00419539	0.00346881	0.010948	0.010246	0.010768
NSP_RS01270	NSP2890	four helix bundle protein	0.405916	0.130015	-0.0922336	0.120941	0.281635	0.123124	-0.210987	0.123764	0	0	0	0	188	0.00981734	0.0099394	0.0103087	0.013404	0.0139011	0.01193	0.010943	0.0107905	0.0138966	0.012106	0.0126789	0.0101378
NSP_RS01275	NSP2900	GTPase ObgE	0.382669	0.122913	0.230064	0.101959	0.146066	0.117981	-0.000644118	0.10834	0	0	0	0	188	0.0063539	0.00587689	0.00573545	0.00728494	0.00720244	0.00683693	0.00694478	0.00626442	0.0076835	0.00776389	0.00809379	0.00787659
NSP_RS01280	NSP2910	Uma2 family endonuclease	0.222448	0.157929	-0.131854	0.13919	0.209828	0.150201	-0.13856	0.145584	0	0	0	0	189	0.00239938	0.00256378	0.00249148	0.00288331	0.00340456	0.00295511	0.00249185	0.0023453	0.00291873	0.00261187	0.00272441	0.00266357
NSP_RS01285	NSP2920	acyltransferase family protein	0.291152	0.13358	-0.257129	0.131286	0.00150895	0.12991	-0.541145	0.130767	0	0	0	0	190	0.00264031	0.00263668	0.00257516	0.00293019	0.00293495	0.00256859	0.00290596	0.00261333	0.00303401	0.00237966	0.00241058	0.00190561
NSP_RS01290	NSP2930	polysaccharide deacetylase family protein	0.238358	0.150019	-0.15682	0.135653	-0.0519672	0.144614	-0.441622	0.141522	0	0	0	0	191	0.00351185	0.00329451	0.00316131	0.00320275	0.00342034	0.00367817	0.00354149	0.00373651	0.00314449	0.00322901	0.00285802	0.00270135
NSP_RS01295	NSP2940	helix-turn-helix domain-containing protein	0.409608	0.167336	-0.986209	0.180256	-0.175978	0.184647	-1.56707	0.163216	0	0	0	-1	192	0.0125786	0.0101413	0.0109026	0.00921552	0.00931775	0.0132783	0.0135806	0.0154049	0.0105644	0.00519118	0.00490645	0.00521642
NSP_RS01305	NSP2950	hypothetical protein	-0.0469933	0.143845	-0.485268	0.144362	-0.342575	0.160253	-0.775991	0.127533	0	0	0	0	193	0.0213588	0.0169956	0.0187578	0.0143778	0.0153566	0.0185265	0.015087	0.0184453	0.0157225	0.0115808	0.0110993	0.0101534
NSP_RS24640	NSP2960	transposase	-0.224809	0.254169	-0.0283153	0.251989	0.0318586	0.264914	0.233745	0.238306	0	0	0	0	194	0.0035677	0.00347179	0.0026359	0.00263532	0.00316138	0.00472195	0.00238191	0.0028183	0.00209633	0.00315365	0.00364167	0.00305035
NSP_RS01310	NSP2970	hypothetical protein	0.223655	0.124372	-0.0526172	0.113724	0.316214	0.123682	0.0454971	0.112842	0	0	0	0	195	0.0166854	0.0150559	0.0150146	0.0203154	0.0209872	0.0211398	0.0147401	0.0161457	0.0179018	0.0179864	0.0200351	0.0191293
NSP_RS25825	NA	hypothetical protein	0.300683	0.146274	0.759162	0.142426	0.567727	0.153294	1.03179	0.132014	0	0	0	1	195	0.00288674	0.00394996	0.0036852	0.00610085	0.00576085	0.0048113	0.00328656	0.00402265	0.00421807	0.00783601	0.00926888	0.00958641
NSP_RS01320	NA	pre-peptidase C-terminal domain-containing protein	-0.118587	0.153547	0.596595	0.149543	0.659654	0.150797	1.37995	0.144232	0	0	0	1	196	0.00380838	0.00399369	0.00373034	0.0062662	0.00604381	0.00713914	0.00280424	0.00321115	0.00345278	0.00863885	0.00892068	0.010381
NSP_RS25830	NSP3010	hypothetical protein	-0.0980427	0.467967	0.416651	0.301479	0.465413	0.387419	0.977932	0.38267	0	0	0	0	196	0.000563187	0.00131928	0.000801869	0.000985609	0.0013752	0.00146212	0.000310155	0.000888532	0.00100624	0.0016496	0.0015981	0.00160586
NSP_RS25835	NA	hypothetical protein	0.194603	0.672531	0.983586	0.569022	-0.140698	0.641376	0.655428	0.597731	0	0	0	0	196	0.000233273	0.000267061	0.000217702	0.000275695	0.000182387	0.000231557	0.000278345	0.00016082	0.000290261	0.000253785	0.000398695	0.000656243
NSP_RS01330	NSP3020	hypothetical protein	0.232607	0.33646	-0.209153	0.278933	0.572341	0.297709	0.133915	0.31568	0	0	0	0	197	0.000464165	0.000584536	0.000523429	0.000960009	0.000870992	0.000658217	0.000395606	0.000619999	0.00062569	0.000883716	0.000594991	0.00055688
NSP_RS01335	NSP3030	deoxyribodipyrimidine photo-lyase	0.0938017	0.233618	0.0155258	0.231369	0.196405	0.240004	0.123586	0.219352	0	0	0	0	197	0.00141781	0.00160965	0.00141506	0.00209747	0.00211238	0.00125101	0.00143329	0.00133042	0.00142931	0.00159337	0.00170804	0.00191609
NSP_RS01340	NSP3040	acetyl-CoA carboxylase carboxyl transferase subunit alpha	-0.285547	0.173056	0.261585	0.190225	-0.273845	0.173191	0.279241	0.182185	0	0	0	0	198	0.00221219	0.00282545	0.00252152	0.00212087	0.00264849	0.00192143	0.00188348	0.00170979	0.00189004	0.0022704	0.00224001	0.00306972
NSP_RS01345	NA	SDR family oxidoreductase	0.0443996	0.235808	0.722169	0.181265	0.962834	0.228227	1.64747	0.179898	0	0	0	1	199	0.000737705	0.00121716	0.00112213	0.00218767	0.00261249	0.00159379	0.000776683	0.000890016	0.00114966	0.00328406	0.0030393	0.00363179
NSP_RS01350	NSP3060	IS200/IS605 family accessory protein TnpB-related protein	-0.598425	0.241674	0.562696	0.178452	0.0228352	0.213267	1.18877	0.208289	0	0	0	1	199	0.000963916	0.00149287	0.00112026	0.00124321	0.00151746	0.00109659	0.000504003	0.000770933	0.000817568	0.00173208	0.00172768	0.00193206
NSP_RS01355	NSP3080	3' terminal RNA ribose 2'-O-methyltransferase Hen1	-0.18914	0.134019	-0.162616	0.103722	-0.167307	0.121527	-0.135478	0.121081	0	0	0	0	200	0.00464366	0.00482388	0.00408467	0.00436998	0.00440457	0.00414344	0.00369206	0.00356312	0.00326491	0.00376792	0.00379646	0.0033939
NSP_RS01360	NSP3090	polynucleotide kinase-phosphatase	-0.2772	0.146702	0.124456	0.149079	-0.297598	0.160961	0.110595	0.130696	0	0	0	0	200	0.000978403	0.00121654	0.00103782	0.000941382	0.00112065	0.000758444	0.000800362	0.000784912	0.000772396	0.000967389	0.000993062	0.000946413
NSP_RS01365	NSP3100	hypothetical protein	0.524202	0.1202	0.139445	0.103306	-0.00511902	0.12264	-0.384144	0.101677	0	0	0	0	201	0.00502299	0.00449198	0.00470613	0.0047964	0.00522275	0.00518687	0.00596407	0.00563146	0.00666145	0.00548615	0.00527355	0.00514978
NSP_RS01370	NSP3120	hypothetical protein	-0.312529	0.13267	-0.293815	0.119183	0.347619	0.127028	0.371495	0.122732	0	0	0	0	202	0.00772441	0.00871223	0.00858828	0.0114114	0.0109903	0.0116299	0.00585199	0.00613064	0.00589345	0.00976534	0.00886929	0.00777998
NSP_RS01375	NSP3130	tRNA-Gln	0.851683	0.435042	0.0130662	0.376738	0.449933	0.430185	-0.382886	0.387376	0	0	0	0	203	0.00162458	0.00130192	0.00108095	0.00214669	0.0013831	0.00232936	0.00258463	0.00141555	0.00248939	0.00171834	0.0021596	0.00177732
NSP_RS01380	NSP3140	hypothetical protein	0.68389	0.165969	-0.865353	0.155985	-0.116089	0.15508	-1.66058	0.168536	0	0	0	-1	204	0.0143411	0.0140069	0.0131205	0.0131827	0.0119914	0.0156691	0.0161019	0.0163709	0.0275053	0.00784509	0.00709936	0.00643153
NSP_RS01385	NSP3150	tRNA-Leu	-0.232552	0.174477	-1.32634	0.231606	-0.587911	0.184981	-1.67488	0.215264	0	-1	0	-1	205	0.0187987	0.0185989	0.0161722	0.0136801	0.0103309	0.0139761	0.0151385	0.0126	0.012578	0.00640694	0.00416494	0.00385336
NSP_RS01390	NSP3160	M48 family metallopeptidase	0.00251358	0.141817	0.790495	0.15087	-0.102546	0.146594	0.691237	0.140751	0	0	0	0	206	0.00413934	0.00527902	0.00516918	0.00494799	0.00544851	0.00416781	0.0039389	0.00397369	0.00512595	0.00711815	0.00759557	0.00907423
NSP_RS01395	NSP3170	UDP-N-acetylglucosamine 1-carboxyvinyltransferase	-0.490561	0.141778	-0.0751471	0.116679	-0.593736	0.122703	-0.17256	0.137001	0	0	0	0	207	0.0255459	0.026363	0.0260454	0.0204621	0.0191848	0.0157711	0.0183115	0.016981	0.0137196	0.0167336	0.0170984	0.0160368
NSP_RS01400	NSP3180	tRNA-Leu	-0.421113	0.187696	-0.895778	0.210324	-0.67971	0.175396	-1.1483	0.22054	0	0	0	-1	208	0.016687	0.0153016	0.0156356	0.00920897	0.0120308	0.0107509	0.00985988	0.0125827	0.00908409	0.00649149	0.00567894	0.00408901
NSP_RS01405	NSP3190	RNA methyltransferase	-0.108583	0.145848	-0.428104	0.118875	-0.269079	0.126894	-0.582703	0.140525	0	0	0	0	208	0.00548967	0.00511493	0.00492392	0.00443729	0.00498641	0.00441524	0.00467601	0.00427908	0.00379259	0.00332911	0.00342898	0.00299759
NSP_RS01410	NSP3200	hypothetical protein	0.169256	0.148935	-0.331036	0.148138	0.209568	0.154056	-0.285529	0.1411	0	0	0	0	209	0.00749002	0.00865856	0.00733105	0.0100666	0.00871283	0.0101291	0.00728678	0.00821782	0.00788017	0.0068071	0.0074415	0.00761818
NSP_RS01415	NSP3210	hypothetical protein	0.129664	0.115005	-0.321962	0.101718	-0.0267463	0.118848	-0.473042	0.0977532	0	0	0	0	210	0.0399246	0.0479155	0.0438896	0.0446777	0.045618	0.0479224	0.0382737	0.0417954	0.0484596	0.0371726	0.0358848	0.0321207
NSP_RS01420	NSP3220	bifunctional adenosylcobinamide kinase/adenosylcobinamide-phosphate guanylyltransferase	0.374563	0.204797	-0.0686408	0.176732	0.356849	0.194814	-0.0812882	0.187605	0	0	0	0	210	0.00128795	0.00133242	0.00112185	0.00187677	0.00152515	0.00170852	0.00134121	0.00165276	0.00129179	0.00169419	0.00141249	0.00153262
NSP_RS01425	NSP3240	hypothetical protein	0.177367	0.127677	0.269619	0.111966	0.15837	0.12847	0.256018	0.110022	0	0	0	0	211	0.00434029	0.00446928	0.00478728	0.00576722	0.00550292	0.00500638	0.00421449	0.00457333	0.00492793	0.00629373	0.00610811	0.00621673
NSP_RS01430	NSP3250	glycosyltransferase family 2 protein	-0.070141	0.142881	0.389536	0.114938	-0.00756103	0.136707	0.457449	0.122891	0	0	0	0	211	0.00293225	0.00361691	0.00348078	0.00363013	0.00372809	0.00331168	0.00284226	0.00287382	0.00274006	0.00446215	0.00427753	0.00451811
NSP_RS01435	NSP3260	hormogonium polysaccharide biosynthesis acetyltransferase HpsU	-0.489041	0.218698	0.351631	0.183909	-0.202634	0.207295	0.643789	0.19656	0	0	0	0	211	0.00112914	0.00142196	0.0014803	0.00123916	0.0014882	0.00102934	0.000811133	0.000820141	0.000919931	0.00153553	0.00151631	0.00148147
NSP_RS01440	NSP3270	hypothetical protein	-0.125537	0.21385	0.0794813	0.172697	-0.0196677	0.198636	0.191416	0.192684	0	0	0	0	212	0.00101133	0.000724248	0.000866844	0.000912326	0.000895026	0.000968291	0.000564853	0.000787461	0.000801741	0.000962723	0.000993986	0.000830849
NSP_RS01445	NSP3290	hypothetical protein	-0.12304	0.122379	0.301464	0.104307	0.330421	0.123057	0.760272	0.105193	0	0	0	0	213	0.0475126	0.0464636	0.0545747	0.0674309	0.0649707	0.0677004	0.0393008	0.0424483	0.0395559	0.0786067	0.0746978	0.0808326
NSP_RS01450	NSP3300	DMT family transporter	-0.0114633	0.222833	0.15866	0.205958	-0.0365106	0.224383	0.140314	0.203242	0	0	0	0	214	0.000561056	0.000705741	0.0006882	0.000646301	0.000862901	0.000535781	0.000559297	0.000514098	0.000649518	0.000757195	0.000715145	0.000682821
NSP_RS01455	NSP3310	hypothetical protein	0.0321895	0.145655	-0.444218	0.144439	0.296539	0.158287	-0.175788	0.130362	0	0	0	0	215	0.00734592	0.0066115	0.00805971	0.00973922	0.00861819	0.01062	0.00624806	0.00699918	0.00686319	0.00720805	0.00627222	0.00680747
NSP_RS01460	NSP3320	tetratricopeptide repeat protein	-0.0790217	0.139555	-0.121823	0.119013	0.305135	0.132424	0.267948	0.125098	0	0	0	0	216	0.00296009	0.00312585	0.00309703	0.00430467	0.00416829	0.0036882	0.00259383	0.00239943	0.00274164	0.00372775	0.00345843	0.00341996
NSP_RS01465	NSP3330	3'-5' exonuclease	0.333494	0.252081	-0.428503	0.291036	-0.129567	0.253568	-0.884875	0.28011	0	0	0	0	217	0.000472733	0.000429733	0.000361064	0.000342935	0.000447948	0.000448245	0.000429368	0.000425624	0.000573588	0.000416431	0.000267312	0.000187983
NSP_RS01470	NSP3340	NAD(P)/FAD-dependent oxidoreductase	0.0775371	0.188134	0.492904	0.145026	0.290361	0.173311	0.710992	0.159653	0	0	0	0	218	0.000541526	0.000684865	0.00058961	0.000783132	0.000856721	0.000726524	0.000494714	0.000556354	0.000651008	0.00102697	0.00110089	0.00102915
NSP_RS01475	NSP3350	FAD-dependent oxidoreductase	0.298617	0.200813	0.126414	0.196042	0.308051	0.187257	0.141788	0.200753	0	0	0	0	219	0.000569467	0.000520342	0.000550496	0.000709982	0.000780635	0.000697354	0.000539787	0.000597149	0.000672164	0.000911943	0.000817145	0.000536357
NSP_RS01480	NSP3360	AMP-binding protein	0.649749	0.155184	0.296168	0.166441	-0.102478	0.154412	-0.451013	0.160179	0	0	0	0	220	0.000762905	0.000824277	0.000826937	0.000859379	0.000775432	0.000770817	0.000955012	0.00108067	0.0013547	0.001031	0.00105942	0.000718031
NSP_RS01485	NSP3370	fatty acid desaturase	-0.308835	0.108398	0.0128712	0.106243	-0.298253	0.115325	0.0291161	0.0955932	0	0	0	0	221	0.0197903	0.0208793	0.0210033	0.0191577	0.0187859	0.0158557	0.0145046	0.0138616	0.0159753	0.0180461	0.0166425	0.0167921
NSP_RS01490	NSP3380	TetR/AcrR family transcriptional regulator	0.152947	0.173388	-0.137592	0.158327	-0.0058011	0.168936	-0.290508	0.163644	0	0	0	0	222	0.00129113	0.00122282	0.000970097	0.00114208	0.00132568	0.00124986	0.00111406	0.0009977	0.00134764	0.001224	0.00111171	0.000871409
NSP_RS01500	NSP3400	DUF427 domain-containing protein	-0.407703	0.159486	0.602061	0.160315	-0.309523	0.18125	0.705786	0.134245	0	0	0	0	223	0.0055588	0.00792656	0.00782831	0.00680103	0.00688457	0.0047537	0.00453088	0.00505349	0.00464097	0.00848403	0.00830013	0.00965876
NSP_RS01505	NSP3410	hypothetical protein	0.289879	0.253423	-0.14887	0.238818	0.0141422	0.243211	-0.419716	0.248759	0	0	0	0	224	0.000895757	0.000965837	0.000957562	0.00104422	0.000944848	0.00105084	0.00102996	0.00088421	0.0011585	0.000930227	0.000974254	0.000698038
NSP_RS23805	NSP3420	WD40 domain-containing protein	-0.0123027	0.386341	0.00336952	0.333931	-0.0746653	0.352688	-0.0514939	0.372036	0	0	0	0	225	0.000954554	0.000764971	0.00119921	0.000797296	0.00108505	0.00112975	0.000788531	0.00115164	0.000639558	0.00104848	0.000805273	0.00102068
NSP_RS01515	NSP3430	hypothetical protein	0.613251	0.23391	0.0841466	0.230374	0.199688	0.235623	-0.324037	0.226915	0	0	0	0	226	0.0017048	0.00147873	0.00128841	0.00174224	0.00158069	0.00217008	0.00145984	0.00225037	0.00244572	0.00231021	0.00145973	0.00178894
NSP_RS01520	NSP3440	hypothetical protein	0.35538	0.175317	0.151385	0.157923	-0.107261	0.187483	-0.307213	0.149413	0	0	0	0	226	0.00191011	0.00146762	0.00202611	0.00170038	0.00171361	0.0019938	0.00204421	0.00201939	0.00214397	0.00201514	0.00185529	0.00184766
NSP_RS01525	NSP3450	serine/threonine protein kinase	0.197548	0.151796	-0.122553	0.147447	-0.373031	0.161672	-0.687623	0.138533	0	0	0	0	227	0.0021661	0.00211719	0.0017586	0.00153435	0.00161724	0.00183324	0.00202438	0.00213749	0.00198121	0.00149585	0.00145429	0.00140687
NSP_RS01530	NSP3460	DUF3800 domain-containing protein	0.0318291	0.268157	0.504884	0.248308	-0.439415	0.263557	0.03944	0.253765	0	0	0	0	228	0.000625763	0.000771509	0.000615815	0.000485338	0.000566414	0.000525598	0.000531285	0.000609777	0.000681307	0.000675879	0.000671874	0.000780628
NSP_RS24970	NSP3470	DUF3800 domain-containing protein	-0.00370926	0.172699	-0.691023	0.156579	-0.075353	0.15941	-0.756904	0.172693	0	0	0	0	229	0.0146212	0.0118909	0.0127356	0.0133281	0.0132185	0.0135461	0.0120185	0.012544	0.0102196	0.00788716	0.00885434	0.00683747
NSP_RS01535	NSP3480	zinc ABC transporter substrate-binding protein	0.0554225	0.174142	-0.464108	0.172502	-0.0996143	0.16924	-0.613658	0.176206	0	0	0	0	230	0.00107	0.00110846	0.00120763	0.00107953	0.00112124	0.00118519	0.000934203	0.00105478	0.00115551	0.000888152	0.000683005	0.00076333
NSP_RS01540	NSP3500	hypothetical protein	0.287275	0.143767	-0.318922	0.139714	0.119995	0.155426	-0.48129	0.12746	0	0	0	0	231	0.0102946	0.0100575	0.0119138	0.0121007	0.0113663	0.0140537	0.0103119	0.0108844	0.014134	0.00975732	0.0098629	0.00902781
NSP_RS01545	NSP3510	WD40 repeat domain-containing protein	0.156429	0.121891	-0.170341	0.12626	-0.0368368	0.120554	-0.357939	0.123515	0	0	0	0	232	0.00677978	0.0065709	0.00608264	0.00703645	0.00657727	0.00666919	0.00660029	0.00589845	0.00676865	0.00544043	0.00539289	0.00626582
NSP_RS01550	NSP3520	GTP-binding protein	0.298358	0.117496	-0.0203762	0.114404	-0.0484676	0.116175	-0.3615	0.112813	0	0	0	0	232	0.00808278	0.00732934	0.00776684	0.00812353	0.00815958	0.00777116	0.00789748	0.00805777	0.00952082	0.00712791	0.00735196	0.00800764
NSP_RS01555	NSP3530	alpha/beta hydrolase	-0.704188	0.133109	-0.188749	0.119276	-0.299765	0.124205	0.221487	0.127532	0	0	0	0	233	0.00744653	0.00836576	0.00714162	0.00682802	0.00710358	0.00603603	0.00421429	0.00431357	0.00394009	0.00568086	0.00514313	0.00578417
NSP_RS01560	NSP3540	HNH endonuclease	0.192601	0.135653	0.155566	0.11735	0.0517553	0.128731	0.0202179	0.126013	0	0	0	0	233	0.00429661	0.00417267	0.00457294	0.00490596	0.0045417	0.00502717	0.00361605	0.00437396	0.00538107	0.00514049	0.00493767	0.00524804
NSP_RS01565	NSP3550	HNH endonuclease	0.373282	0.129202	0.314843	0.12467	0.0684705	0.129255	0.0155791	0.122548	0	0	0	0	234	0.00405129	0.00388949	0.00435574	0.00435229	0.00457906	0.00488829	0.00424041	0.00439162	0.00563798	0.00553841	0.00499575	0.00579264
NSP_RS01570	NSP3560	hypothetical protein	-0.12909	0.126497	-0.249331	0.125238	-0.57627	0.136286	-0.690729	0.113788	0	0	0	0	235	0.026019	0.0266997	0.0220963	0.0160268	0.01894	0.0187372	0.0186462	0.0212178	0.0209633	0.0140658	0.0152714	0.0135614
NSP_RS01575	NSP3570	SufE family protein	-0.329348	0.206387	0.647109	0.179337	-0.142767	0.229643	0.842799	0.15384	0	0	0	0	236	0.00231346	0.00427479	0.0032248	0.0031086	0.0040485	0.00234033	0.00202199	0.00209778	0.00280223	0.00464301	0.0046424	0.00474522
NSP_RS24975	NA	nitric oxide synthase oxygenase	0.98269	1.00689	-0.349189	0.785613	1.10209	0.921162	-0.229032	0.874261	0	0	0	0	237	8.33117e-05	0.000267061	0.000272128	0.000430773	0.000273581	0.000661592	0.000497044	0.000301538	0.000241884	0.000158616	0.00058143	0.000289519
NSP_RS01580	NSP3590	Nif11-like leader peptide family natural product precursor	1.80026	0.211217	0.824727	0.194937	0.124567	0.245367	-0.846277	0.169103	1	0	0	0	238	0.00138853	0.00155785	0.00205608	0.00195284	0.00200626	0.00190208	0.00463908	0.00509264	0.00588584	0.00309301	0.00351627	0.00324904
NSP_RS01585	NSP3600	HEAT repeat domain-containing protein	0.315631	0.277965	0.380326	0.276938	-0.425255	0.288049	-0.35482	0.266954	0	0	0	0	239	0.000284438	0.000374065	0.00036528	0.000309228	0.000247482	0.000253388	0.000356801	0.000395959	0.000370563	0.000381853	0.000356297	0.000261899
NSP_RS01590	NSP3610	hypothetical protein	0.224979	0.38122	-0.607814	0.397515	0.0842769	0.357066	-0.743967	0.418752	0	0	0	0	240	0.000649831	0.00082455	0.000560129	0.000896008	0.000592758	0.000779438	0.000549234	0.000555333	0.00102196	0.000360851	0.000350934	0.000721384
NSP_RS01595	NSP3620	type II toxin-antitoxin system RelE/ParE family toxin	0.951979	0.377786	-0.65217	0.32149	0.725573	0.357328	-0.872796	0.348836	0	0	0	0	240	0.00049987	0.000356081	0.000262049	0.000612655	0.000689018	0.000698347	0.000441817	0.000714757	0.00080628	0.000458223	0.000424536	0.000321688
NSP_RS01600	NSP3630	hypothetical protein	0.216756	0.466892	-0.967175	0.56583	-0.310782	0.471636	-1.48644	0.553067	0	0	0	-1	241	0.000445963	0.000663725	0.000381512	0.000296473	0.00055789	0.000411063	0.000456111	0.000499607	0.00055491	0.000303236	0.000190553	0.000110698
NSP_RS01605	NSP3640	DUF29 family protein	-0.368901	0.548544	-0.687145	0.492135	0.276122	0.470083	-0.0370269	0.571404	0	0	0	0	241	0.000284438	0.000210412	0.000381162	0.000226265	0.000455047	0.000477817	0.000182751	0.000211178	0.000222338	0.000333253	0.000218141	0.000126725
NSP_RS01610	NSP3650	Uma2 family endonuclease	0.517361	0.239856	-0.215928	0.218918	-0.0754707	0.229202	-0.802128	0.233718	0	0	0	0	242	0.000821272	0.000674613	0.000681824	0.000711286	0.000752887	0.00076428	0.000685968	0.000904138	0.00123693	0.000625442	0.000603868	0.000594588
NSP_RS01615	NSP3660	DNA helicase RecQ	0.00148484	0.118195	-0.0580321	0.12489	-0.100317	0.125458	-0.154087	0.112926	0	0	0	0	243	0.00281714	0.00317847	0.00299541	0.00277055	0.00301141	0.00318357	0.00244502	0.00261333	0.00296157	0.00299019	0.00285354	0.00235277
NSP_RS01620	NSP3680	long-chain fatty acid--CoA ligase	0.0294262	0.107267	0.182239	0.0985091	0.385599	0.107165	0.544202	0.0949562	0	0	0	0	244	0.00799388	0.00820797	0.0081597	0.0116454	0.0121898	0.0103137	0.00736168	0.00713015	0.00762026	0.0122782	0.012135	0.0123021
NSP_RS01625	NSP3690	YlqD family protein	-0.300946	0.114471	0.0709041	0.0986106	0.240658	0.110798	0.618253	0.100491	0	0	0	0	244	0.0289969	0.0305055	0.0313515	0.039066	0.0413508	0.0347755	0.0220727	0.02183	0.0215922	0.0397829	0.0371019	0.0378214
NSP_RS01630	NSP3700	hypothetical protein	0.347866	0.139373	0.167835	0.124089	0.628893	0.140193	0.454111	0.120381	0	0	0	0	245	0.00452111	0.00438011	0.00463461	0.007241	0.00714067	0.00803815	0.0051392	0.00512031	0.00506409	0.00865562	0.0080106	0.00730867
NSP_RS01635	NSP3710	2-oxo acid dehydrogenase subunit E2	-0.376935	0.130398	0.10684	0.136656	-0.0344195	0.140448	0.455577	0.121716	0	0	0	0	246	0.00363066	0.00412839	0.00358505	0.00407758	0.00452907	0.00327864	0.00258463	0.00262569	0.00252749	0.00421663	0.00371165	0.00418194
NSP_RS01640	NSP3720	RtcB family protein	0.565411	0.141193	-0.670816	0.146296	-0.627423	0.157112	-1.85904	0.130894	0	0	0	-1	247	0.0106766	0.00933154	0.011032	0.00740799	0.00602989	0.00803314	0.0115587	0.0122508	0.0174543	0.00437522	0.00418216	0.00429232
NSP_RS01645	NSP3730	class I SAM-dependent methyltransferase	0.209406	0.147392	0.271088	0.123477	-0.114384	0.143706	-0.0468497	0.129502	0	0	0	0	248	0.00256959	0.0033243	0.00282088	0.00282565	0.00309939	0.00267015	0.00271977	0.00272435	0.00352471	0.0032143	0.00323234	0.00338655
NSP_RS01650	NSP3740	HAD family phosphatase	-0.0192215	0.141091	0.15093	0.126132	0.065457	0.143999	0.241667	0.121589	0	0	0	0	248	0.00330525	0.0040389	0.00364571	0.00430155	0.00447757	0.00352937	0.00320247	0.00300897	0.00340758	0.00458406	0.00431919	0.00404865
NSP_RS01655	NSP3750	tRNA-Ala	0.14806	0.44779	0.309163	0.333478	0.368958	0.394442	0.541662	0.387125	0	0	0	0	248	0.0019584	0.000998734	0.00164768	0.00211728	0.00224111	0.00220908	0.00169948	0.00128877	0.00167993	0.00203376	0.00292877	0.00278414
NSP_RS01660	NSP3760	type II toxin-antitoxin system PemK/MazF family toxin	-0.0355475	0.240272	-0.307627	0.22867	-0.218497	0.217844	-0.487059	0.25291	0	0	0	0	249	0.00164325	0.00170597	0.00160618	0.00133243	0.00149212	0.00172385	0.00120319	0.00110391	0.00206018	0.00136874	0.0011915	0.000930121
NSP_RS01665	NSP3770	hypothetical protein	-0.086524	0.212148	-0.404043	0.205326	-0.359362	0.199186	-0.672705	0.220629	0	0	0	0	249	0.00300547	0.00364538	0.00288909	0.00282803	0.00254886	0.00252646	0.00203539	0.00267866	0.00330172	0.00219088	0.00175467	0.00172505
NSP_RS01670	NSP3780	M48 family metallopeptidase	0.191712	0.201581	-0.686145	0.213156	-0.386865	0.217652	-1.2603	0.200185	0	0	0	-1	250	0.00472845	0.00334477	0.00339385	0.00275905	0.00294933	0.00372347	0.00327807	0.00369691	0.00487013	0.00178539	0.00205425	0.00174417
NSP_RS01675	NSP3790	PsaJ asl3190	-0.491942	0.261108	-0.565053	0.174908	0.129285	0.244505	0.0619496	0.215265	0	0	0	0	251	0.00324916	0.00715189	0.00636779	0.00636166	0.00692342	0.0061495	0.00263632	0.00355413	0.00440229	0.00441269	0.00384408	0.00421539
NSP_RS01680	NSP3800	peptidoglycan recognition protein family protein	0.470603	0.195222	-0.0570174	0.183718	-0.171953	0.193005	-0.693972	0.187315	0	0	0	0	252	0.000964361	0.000939286	0.0007673	0.000828501	0.000909437	0.000802634	0.00096481	0.000993424	0.00135687	0.000861522	0.000798755	0.00065307
NSP_RS01685	NSP3810	bifunctional 3%2C4-dihydroxy-2-butanone-4-phosphate synthase RibB/GTP cyclohydrolase II RibA	-0.108158	0.142778	0.408674	0.125187	-0.0270307	0.149727	0.495736	0.118818	0	0	0	0	253	0.00388872	0.00522825	0.00425796	0.00498035	0.00519942	0.00388196	0.00397097	0.0035375	0.00345309	0.00584409	0.00589778	0.00592264
NSP_RS01690	NSP3820	N-acetyl-gamma-glutamyl-phosphate reductase	-0.456465	0.114307	0.154571	0.119278	-0.260598	0.121219	0.355948	0.108302	0	0	0	0	254	0.00758443	0.0077599	0.00756972	0.00738001	0.00712653	0.00601196	0.00457618	0.00501937	0.00528239	0.00721409	0.00691316	0.00751327
NSP_RS01695	NSP3830	phosphopyruvate hydratase	0.0190045	0.129174	0.0198402	0.109256	0.83122	0.130439	0.837842	0.108642	0	0	0	0	255	0.00712799	0.00595856	0.0065433	0.0131849	0.0133826	0.0109959	0.00517527	0.00568855	0.00696176	0.011763	0.0124704	0.0118456
NSP_RS01700	NSP3840	type II toxin-antitoxin system HicB family antitoxin	0.789677	0.212044	-0.141895	0.2135	0.260263	0.213754	-0.666218	0.210128	0	0	0	0	256	0.00284125	0.00261512	0.00229718	0.00346185	0.00280213	0.00365809	0.00305456	0.00383515	0.00518637	0.00305284	0.00227178	0.00325865
NSP_RS01705	NSP3850	hypothetical protein	0.614857	0.246578	-0.0747702	0.222227	0.288091	0.2369	-0.395535	0.231941	0	0	0	0	256	0.00154722	0.001533	0.00162334	0.00192002	0.0020939	0.00215018	0.00177903	0.00240969	0.00224607	0.00198167	0.00157062	0.00202036
NSP_RS01710	NSP3860	hypothetical protein	0.312953	0.271168	-0.22186	0.238721	0.116303	0.252792	-0.414605	0.26037	0	0	0	0	256	0.00134989	0.001912	0.00184574	0.00198031	0.00213049	0.00177623	0.00153579	0.00227246	0.00177732	0.0018827	0.00140843	0.00149095
NSP_RS01715	NSP3880	DUF3368 domain-containing protein	0.0845099	0.331095	0.0962222	0.284648	0.162556	0.312635	0.180068	0.304375	0	0	0	0	257	0.000457438	0.000431278	0.000512704	0.000584353	0.000412354	0.000681111	0.00040134	0.000340869	0.000605461	0.000576336	0.000563373	0.00057664
NSP_RS01720	NSP3890	UPF0175 family protein	0.108214	0.417563	-0.0316491	0.360996	0.0245542	0.37803	-0.109419	0.404805	0	0	0	0	257	0.000622755	0.000564166	0.000560129	0.000504005	0.000622396	0.000779438	0.000646157	0.000685999	0.000314449	0.000567051	0.000674874	0.000533197
NSP_RS01725	NSP3910	XisI protein	0.315848	0.347789	-0.337372	0.305305	-0.0140282	0.363366	-0.658996	0.308587	0	0	0	0	258	0.000831629	0.00099194	0.000315862	0.000900008	0.000656268	0.00067193	0.000738465	0.000723333	0.00087035	0.000625965	0.000597745	0.000448065
NSP_RS01730	NSP3920	lactoylglutathione lyase	0.614094	0.119027	-0.113053	0.0991847	0.0148846	0.120182	-0.706574	0.100574	0	0	0	0	259	0.0208842	0.0182688	0.0187699	0.0208245	0.0210613	0.0208938	0.0265058	0.0247996	0.0276932	0.0182736	0.018781	0.018066
NSP_RS01735	NSP3930	ATP-dependent chaperone ClpB	-0.0701921	0.12681	0.017008	0.0981493	-0.153093	0.115759	-0.0597677	0.113897	0	0	0	0	260	0.00571754	0.00513511	0.00502601	0.00517862	0.00539042	0.00475954	0.00467569	0.00456816	0.00417134	0.00482532	0.00495609	0.00492193
NSP_RS01740	NSP3940	hypothetical protein	-0.0918865	0.153809	-0.0457225	0.133391	0.0115668	0.151386	0.0631626	0.136513	0	0	0	0	261	0.00788462	0.0087952	0.00959099	0.00863155	0.00995834	0.00977613	0.00682342	0.00756124	0.00754678	0.00926527	0.00840803	0.00843079
NSP_RS01745	NSP3950	PIN domain-containing protein	-0.410177	0.14209	-0.19835	0.114726	-0.356792	0.149092	-0.139303	0.111469	0	0	0	0	261	0.0106701	0.0150016	0.0136993	0.010011	0.0117234	0.0111225	0.00861543	0.00880789	0.00883175	0.00980088	0.00889167	0.00850327
NSP_RS01750	NSP3970	molecular chaperone HtpG	-0.349297	0.139146	0.00780196	0.117712	-0.520164	0.113624	-0.156266	0.139888	0	0	0	0	262	0.00650159	0.00602968	0.00592286	0.00449699	0.00498599	0.00433288	0.00466484	0.00443989	0.0037106	0.00424879	0.00415583	0.00474881
NSP_RS01755	NSP3980	50S ribosomal protein L28	-0.272504	0.186746	0.743699	0.181464	-0.129848	0.214493	0.8938	0.148701	0	0	0	0	263	0.0103918	0.0177545	0.0155836	0.013752	0.0186381	0.0105331	0.00899712	0.00946092	0.0138915	0.0218207	0.0212953	0.0245834
NSP_RS01760	NA	lamin tail domain-containing protein	0.100294	0.125947	-0.133028	0.100322	0.502388	0.130889	0.274701	0.101266	0	0	0	0	264	0.0540432	0.0432045	0.0471688	0.0726423	0.0713466	0.075267	0.0414324	0.0435423	0.0535516	0.0644428	0.0611013	0.0643638
NSP_RS24980	NSP3990	dehydrogenase	-0.0611145	0.224554	-0.0598787	0.194933	0.533119	0.210108	0.539556	0.2053	0	0	0	0	265	0.00438504	0.00558874	0.00448679	0.0067747	0.00676612	0.0086007	0.00409758	0.00369691	0.00444831	0.00608543	0.00663681	0.00752749
NSP_RS01765	NSP4000	ABC transporter permease	-0.224356	0.151538	-0.0460876	0.135407	-0.10561	0.147215	0.0783944	0.139373	0	0	0	0	266	0.0021281	0.00202014	0.00183434	0.00199113	0.00219771	0.00178553	0.00142079	0.00156647	0.00157225	0.00182083	0.0019449	0.0017168
NSP_RS01770	NSP4010	hypothetical protein	-0.390879	0.353993	0.256564	0.240499	0.154394	0.296476	0.799614	0.304145	0	0	0	0	267	0.00108305	0.00199891	0.00107202	0.00156123	0.00172439	0.00153119	0.000979026	0.00110869	0.00061937	0.00181206	0.00189783	0.00174881
NSP_RS01775	NSP4030	DUF4168 domain-containing protein	0.205079	0.191387	0.188136	0.183498	0.211312	0.186901	0.200226	0.182879	0	0	0	0	268	0.00146057	0.00160694	0.00173851	0.00221442	0.00208651	0.00167099	0.00172801	0.00155307	0.00163514	0.00260402	0.00181406	0.00203601
NSP_RS01780	NSP4040	heme-copper oxidase subunit III	-0.0363991	0.140593	1.04157	0.17538	0.72154	0.171036	1.80602	0.139363	0	1	0	1	269	0.0166591	0.0221054	0.0216475	0.0360243	0.0440646	0.0270694	0.0156826	0.0157052	0.0212519	0.0638424	0.0634942	0.0803053
NSP_RS01785	NSP4050	cytochrome c oxidase subunit I	0.113435	0.130329	1.16493	0.159359	0.806541	0.151095	1.86443	0.13333	0	1	0	1	269	0.0182259	0.0220966	0.0211341	0.0377156	0.047299	0.03062	0.0184172	0.016915	0.0240818	0.0755314	0.0774626	0.0913113
NSP_RS01790	NSP4060	cytochrome c oxidase subunit II	0.253084	0.110682	0.731042	0.112806	0.899669	0.104524	1.38353	0.11163	0	0	0	1	269	0.0202111	0.020015	0.0211422	0.0408222	0.04389	0.0381627	0.0204864	0.0199927	0.0248295	0.0614939	0.061814	0.0696807
NSP_RS01795	NSP4070	heme A synthase	0.0822393	0.123109	0.360855	0.105584	0.67892	0.123887	0.963474	0.106004	0	0	0	0	270	0.0164439	0.0145011	0.0138486	0.0270783	0.0267609	0.0231406	0.0139948	0.0125647	0.0157416	0.030226	0.0316104	0.0318159
NSP_RS01800	NSP4090	heme o synthase	-0.240543	0.120506	0.460047	0.134033	0.377387	0.139586	1.08416	0.109137	0	0	0	1	270	0.0112801	0.0111469	0.00973042	0.0156167	0.0170744	0.0122046	0.00794895	0.00737157	0.00892917	0.0187785	0.0191443	0.0204363
NSP_RS01805	NSP4100	CPBP family intramembrane metalloprotease	-0.172103	0.218172	0.181331	0.176015	0.314227	0.199582	0.673507	0.192415	0	0	0	0	271	0.000814388	0.000834306	0.000923265	0.00109396	0.0013877	0.000966745	0.00073131	0.000648268	0.000645961	0.00128675	0.00120536	0.00120595
NSP_RS01810	NSP4110	AbrB family transcriptional regulator	-0.446369	0.126578	-0.408128	0.113549	-0.493296	0.129312	-0.4495	0.113486	0	0	0	0	272	0.11187	0.0957395	0.100414	0.0784318	0.0729422	0.0827967	0.068367	0.0703966	0.0618198	0.0562326	0.0541249	0.0573622
NSP_RS01815	NSP4130	succinate dehydrogenase/fumarate reductase iron-sulfur subunit	-0.0134739	0.15023	0.434204	0.150934	0.112093	0.157232	0.565332	0.138933	0	0	0	0	273	0.00204362	0.00236619	0.00251286	0.00282003	0.00301319	0.00220137	0.00197693	0.00183555	0.00230222	0.00315437	0.0033808	0.00372641
NSP_RS01820	NSP4140	TolB family protein	-0.828585	0.172534	0.30152	0.170426	-0.586918	0.198076	0.548704	0.141201	0	0	0	0	274	0.00859099	0.0140833	0.0130847	0.00913726	0.01002	0.00638979	0.00585557	0.00646689	0.00547177	0.00914504	0.00949246	0.0110573
NSP_RS01825	NA	TolB family protein	-0.011387	0.142117	0.227938	0.121405	0.215213	0.13558	0.460394	0.125869	0	0	0	0	274	0.00419094	0.0046039	0.00412727	0.00512526	0.00595336	0.00498981	0.0038348	0.00357913	0.00396479	0.00595067	0.00585673	0.00602744
NSP_RS01830	NSP4160	Ycf66 family protein	-0.00846297	0.120951	0.353997	0.105657	0.266223	0.122983	0.634626	0.103848	0	0	0	0	274	0.0140475	0.011733	0.0126173	0.0166116	0.0176536	0.0153635	0.0112683	0.0108932	0.0118619	0.0196945	0.0193437	0.0210422
NSP_RS01835	NSP4170	photosystem II reaction center X protein	-0.00695666	0.103489	-0.211368	0.0910459	-0.318582	0.102888	-0.517442	0.0900228	0	0	0	0	275	0.171772	0.176193	0.169041	0.144425	0.151568	0.14804	0.142865	0.154579	0.160684	0.124133	0.123475	0.116613
NSP_RS01840	NSP4180	YggT family protein	0.0884216	0.13388	0.0368643	0.124409	-0.158297	0.140786	-0.20411	0.116687	0	0	0	0	276	0.0167099	0.020937	0.0173273	0.019383	0.0178795	0.0154023	0.0177759	0.0172267	0.0166851	0.0182845	0.0176955	0.015311
NSP_RS01845	NSP4190	acetyl-CoA carboxylase biotin carboxylase subunit	-0.149092	0.125323	0.166084	0.119108	-0.0881249	0.129811	0.233009	0.11057	0	0	0	0	277	0.00477703	0.00537818	0.00519594	0.00497505	0.00600697	0.00452593	0.00423464	0.00408916	0.00394465	0.00562448	0.00556771	0.00528156
NSP_RS01850	NSP4200	tRNA-Leu	-0.28784	0.401608	-0.840695	0.383952	-0.0313589	0.35144	-0.578807	0.439123	0	0	0	0	278	0.00224633	0.00192877	0.00183434	0.0018252	0.0021954	0.00230945	0.00124445	0.00164543	0.00151401	0.0012983	0.00111979	0.000929319
NSP_RS01855	NSP4210	chorismate lyase	-0.101459	0.214084	0.00292664	0.186951	0.350473	0.226026	0.460222	0.176344	0	0	0	0	279	0.00183051	0.00138546	0.00107403	0.00237674	0.00195916	0.00155459	0.00107996	0.00121465	0.00128437	0.00216849	0.00165265	0.0017788
NSP_RS01860	NSP4220	DUF3352 domain-containing protein	-0.0725239	0.140776	0.0949095	0.118601	0.158646	0.136823	0.331505	0.122819	0	0	0	0	280	0.00141573	0.00168257	0.00167425	0.00198009	0.00195833	0.00176124	0.00124821	0.0013691	0.00141663	0.00207608	0.00180949	0.00189258
NSP_RS01865	NSP4230	c-type cytochrome biogenesis protein CcsB	-0.157154	0.108681	0.34469	0.12049	0.0132331	0.124741	0.520987	0.0979634	0	0	0	0	281	0.0108182	0.0115464	0.0111976	0.012501	0.0136418	0.0102392	0.00866912	0.00863954	0.00947801	0.0146209	0.0141934	0.0148986
NSP_RS01870	NSP4240	tRNA lysidine(34) synthetase TilS	0.0220642	0.130554	0.399224	0.122779	0.13098	0.138444	0.514241	0.109883	0	0	0	0	282	0.0034956	0.00412665	0.00389072	0.00431238	0.00524609	0.00396559	0.00342811	0.00341141	0.00353049	0.00569829	0.00579987	0.00538644
NSP_RS01875	NSP4250	pilus motility taxis protein HmpF	0.444446	0.112623	-0.00541001	0.109075	0.0515417	0.129079	-0.393223	0.0886971	0	0	0	0	283	0.0117715	0.0102143	0.0113623	0.0122571	0.0116047	0.0131391	0.0126722	0.0131512	0.0146832	0.0118065	0.011784	0.0114644
NSP_RS01880	NSP4270	response regulator	0.0212177	0.133559	-0.166629	0.133212	-0.252274	0.144151	-0.435519	0.121783	0	0	0	0	284	0.00380532	0.0034462	0.00395198	0.00336278	0.00305846	0.00365054	0.00329588	0.0035829	0.0032372	0.00290302	0.00272735	0.00290989
NSP_RS01885	NSP4280	response regulator	0.0623219	0.141994	0.212965	0.126694	0.208153	0.141331	0.364425	0.125917	0	0	0	0	284	0.00648056	0.0073989	0.00608941	0.00879484	0.00837636	0.00747274	0.00569889	0.0061906	0.00662405	0.00865365	0.00909863	0.00933738
NSP_RS01890	NSP4290	chemotaxis protein CheW	0.0964561	0.131633	0.175507	0.113943	0.334571	0.124649	0.419261	0.119229	0	0	0	0	284	0.00674307	0.00639437	0.00660896	0.00890946	0.00881435	0.00897728	0.00617682	0.00646689	0.00612909	0.00919164	0.00967548	0.0097673
NSP_RS01895	NSP4300	methyl-accepting chemotaxis protein	0.0404463	0.11406	0.629775	0.116986	0.247425	0.128908	0.842631	0.0960823	0	0	0	0	284	0.0057083	0.00660638	0.00667562	0.00830295	0.00904706	0.00685541	0.00544847	0.00549602	0.00646662	0.01181	0.011545	0.0120808
NSP_RS01900	NSP4310	response regulator	0.173508	0.104374	0.156816	0.0875574	0.148905	0.101944	0.137904	0.0889612	0	0	0	0	284	0.00350344	0.0034345	0.00339109	0.00399537	0.00430667	0.0039781	0.00317559	0.00344211	0.00377178	0.004413	0.00441972	0.00415969
NSP_RS01905	NSP4320	prolyl oligopeptidase family protein	0.357292	0.157495	-0.317395	0.166189	-0.0671412	0.171548	-0.736674	0.150381	0	0	0	0	285	0.00120163	0.000947774	0.000888288	0.00105624	0.000944952	0.00110805	0.00109045	0.00108348	0.00131288	0.000797709	0.00093635	0.000641027
NSP_RS24645	NSP4330	AAA-like domain-containing protein	-0.0903972	0.166104	-0.438254	0.148814	-0.277171	0.168246	-0.619488	0.15189	0	0	0	0	286	0.00140588	0.00104599	0.00109607	0.00095847	0.00107532	0.00111644	0.00102722	0.00101769	0.000922183	0.000806296	0.000664491	0.000739881
NSP_RS01920	NSP4340	hypothetical protein	-0.11664	0.496033	0.138633	0.446765	-0.207508	0.477962	0.0535214	0.471856	0	0	0	0	287	0.000401957	0.000501083	0.00019451	0.000207837	0.000366655	0.000421168	0.000293102	0.000323299	0.00025934	0.000446413	0.000333958	0.000258677
NSP_RS01925	NSP4350	AAA-like domain-containing protein	0.368623	0.177203	-0.0843404	0.219171	-0.22645	0.181408	-0.67235	0.202479	0	0	0	0	288	0.000408034	0.000444066	0.000348281	0.000328189	0.000413552	0.000355029	0.000402721	0.000443658	0.000533832	0.000419594	0.000349051	0.000212987
NSP_RS01935	NSP4360	F0F1 ATP synthase subunit gamma	0.445164	0.471415	0.644948	0.42306	-0.126272	0.493749	0.080836	0.409959	0	0	0	0	289	0.000136731	0.000103808	7.05181e-05	5.95354e-05	0.000157544	9.28647e-05	0.000111628	9.55038e-05	0.000177596	0.000164412	0.000157844	0.000133377
NSP_RS01940	NSP4370	alternate F1F0 ATPase%2C F1 subunit alpha	-0.292913	0.182157	-0.298914	0.198205	-0.361255	0.198285	-0.360452	0.179926	0	0	0	0	289	0.000800243	0.000913276	0.000688828	0.000502597	0.00078423	0.00071118	0.000494929	0.000591411	0.000656876	0.000534446	0.000467843	0.000538718
NSP_RS01945	NSP4380	H+-transporting ATP synthase subunit B	0.240679	0.527582	0.915584	0.542067	-0.370194	0.580227	0.313402	0.481775	0	0	0	0	289	8.49453e-05	8.16892e-05	0.000129483	4.3922e-05	0.000158069	5.05924e-05	0.000111494	9.22352e-05	0.000110982	0.000169812	0.000194787	7.87188e-05
NSP_RS01950	NSP4390	F0F1 ATP synthase subunit C	-0.207883	0.793614	0.807254	0.686096	-0.438516	0.756438	0.58394	0.728507	0	0	0	0	289	0.000188357	7.54737e-05	0.000153811	4.86961e-05	0.000128861	0.0001636	0.000112375	5.68115e-05	0.000170896	0.000268957	0.000187791	0.000109094
NSP_RS01955	NSP4400	F0F1 ATP synthase subunit A	0.331272	0.354693	-0.130611	0.386041	-0.253646	0.371383	-0.708337	0.364294	0	0	0	0	289	0.000255392	0.000288053	0.000216276	0.000156508	0.000217431	0.000300461	0.000304738	0.000285298	0.000247165	0.000198096	0.000245194	0.000142442
NSP_RS01960	NSP4410	ATP synthase subunit I	0.77903	0.49765	0.799797	0.652269	-1.11396	0.652592	-1.07891	0.493154	0	0	0	-1	289	0.000290303	0.000322125	0.000145883	6.9279e-05	7.33309e-05	0.000221668	0.000373039	0.000404123	0.000356592	0.000255093	0.000200375	0.000155206
NSP_RS01965	NSP4420	AtpZ/AtpI family protein	0.481841	0.384135	-0.185509	0.389837	-0.0953918	0.398721	-0.755932	0.378934	0	0	0	0	290	0.000587075	0.00058404	0.000308581	0.000293087	0.000620457	0.000562663	0.000507263	0.000439626	0.000911021	0.000327608	0.000504579	0.000398652
NSP_RS01970	NSP4430	F0F1 ATP synthase subunit epsilon	0.335508	0.379523	-0.212229	0.295177	0.350999	0.331913	-0.194282	0.351343	0	0	0	0	290	0.000465311	0.000565773	0.000296989	0.000564153	0.000579586	0.000637089	0.000363762	0.000348444	0.000791946	0.000488771	0.000543898	0.000427487
NSP_RS01975	NSP4440	F0F1 ATP synthase subunit beta	-0.0339495	0.167522	-0.0934006	0.142591	0.120037	0.154915	0.0660168	0.155361	0	0	0	0	290	0.000999383	0.00112498	0.000951473	0.00119692	0.00130254	0.00107509	0.000754312	0.000975793	0.000937949	0.00102215	0.00109834	0.00105536
NSP_RS01980	NSP4450	circadian clock KaiB family protein	-0.199663	0.142252	-0.297623	0.139235	-0.480624	0.144532	-0.5735	0.137299	0	0	0	0	291	0.00555064	0.0048144	0.00491956	0.00404254	0.00358434	0.00410717	0.00390723	0.00426708	0.0036481	0.00286747	0.00327314	0.00294042
NSP_RS01985	NSP4460	type IV pilus twitching motility protein PilT	-0.0812268	0.129367	0.479807	0.136785	-0.212123	0.115276	0.354518	0.139663	0	0	0	0	291	0.00487373	0.00525636	0.00471688	0.00461612	0.00464235	0.00445609	0.00443252	0.00405433	0.00393796	0.00517428	0.00653429	0.00640774
NSP_RS01990	NSP4480	hypothetical protein	0.320162	0.334397	0.895671	0.179563	-2.97711	0.215363	-2.39723	0.184862	0	0	-1	-1	292	0.096279	0.193948	0.188656	0.0197122	0.0230844	0.0222242	0.13804	0.156925	0.241774	0.0296269	0.0487205	0.0362323
NSP_RS01995	NSP4490	UDP-N-acetylglucosamine 2-epimerase (non-hydrolyzing)	0.239971	0.122594	0.227769	0.0986344	-0.0200338	0.114124	-0.0263038	0.108229	0	0	0	0	293	0.00631634	0.00597449	0.00625082	0.00638618	0.00700387	0.00624658	0.00671023	0.00584281	0.00695367	0.00748803	0.00746202	0.0068679
NSP_RS02000	NSP4500	peptidoglycan-binding protein	0.188855	0.114201	0.265345	0.113055	0.00280474	0.12591	0.0849099	0.0968183	0	0	0	0	294	0.0173806	0.0196103	0.0198093	0.021995	0.021574	0.0174803	0.0192568	0.0177582	0.0205948	0.0231254	0.0234755	0.0229164
NSP_RS02005	NSP4510	M23 family metallopeptidase	-0.369686	0.24723	-0.494406	0.217644	-0.136498	0.215936	-0.254659	0.254869	0	0	0	0	295	0.000996021	0.000852449	0.000800185	0.000950009	0.000783288	0.000854311	0.000657696	0.000699999	0.000449213	0.000552322	0.000645951	0.000548879
NSP_RS02010	NSP4520	glycogen synthase GlgA	-0.42982	0.133612	0.271227	0.130516	-0.415645	0.120438	0.291447	0.137214	0	0	0	0	296	0.0086599	0.00969208	0.0093748	0.00781207	0.008022	0.00646396	0.00656388	0.00623933	0.00539804	0.00794731	0.00818847	0.00931004
NSP_RS02015	NSP4530	hydroxymethylbilane synthase	0.140351	0.117756	-0.18591	0.138614	-0.344041	0.148693	-0.665956	0.10116	0	0	0	0	297	0.00923937	0.00816514	0.00906252	0.00703118	0.00673256	0.00853434	0.00796927	0.00871917	0.00936554	0.00616692	0.00646546	0.00603283
NSP_RS02020	NSP4540	YegS/Rv2252/BmrU family lipid kinase	0.132333	0.129033	-0.210108	0.123318	-0.0542977	0.138103	-0.391505	0.11339	0	0	0	0	298	0.00474754	0.00408627	0.00441773	0.00437432	0.00439935	0.00490925	0.00432296	0.00420908	0.00441527	0.00409359	0.00366303	0.00350098
NSP_RS02025	NSP4550	metallophosphoesterase	0.173751	0.145365	-0.243862	0.122086	-0.113983	0.144574	-0.525939	0.127547	0	0	0	0	298	0.00229499	0.00205242	0.00177901	0.00200785	0.00202516	0.00203462	0.00214311	0.00189604	0.00210639	0.00163852	0.00174094	0.00148816
NSP_RS02030	NSP4560	hypothetical protein	1.21928	0.256773	0.609815	0.359299	-0.953699	0.349446	-1.55013	0.253928	1	0	0	-1	299	0.000600817	0.00101366	0.00134276	0.000506866	0.00081342	0.000329589	0.00158474	0.00202199	0.00254773	0.000767607	0.00111921	0.000476191
NSP_RS02035	NSP4570	CAAD domain-containing protein	0.683309	0.213688	-0.318893	0.224093	-0.253546	0.218384	-1.2502	0.218407	0	0	0	-1	300	0.00135011	0.00111763	0.00124383	0.00110467	0.0011368	0.00111927	0.00173489	0.00198685	0.00159378	0.000903892	0.000961464	0.000687442
NSP_RS02040	NSP4580	BON domain-containing protein	1.19873	0.231874	0.927782	0.265356	-0.568614	0.278479	-0.831962	0.217095	1	0	0	0	301	0.000647018	0.00087922	0.000781042	0.000596369	0.00046189	0.000586411	0.0015105	0.00164606	0.00149057	0.000883716	0.00124808	0.00084725
NSP_RS02045	NSP4590	hypothetical protein	1.47515	0.147086	0.557249	0.188993	-0.467185	0.177837	-1.38216	0.153236	1	0	0	-1	302	0.00259176	0.00203153	0.00253352	0.00199548	0.00163591	0.00193422	0.00527084	0.00604832	0.00657734	0.00234114	0.0032724	0.00218045
NSP_RS02050	NSP4610	hypothetical protein	0.660811	0.215452	-0.0198336	0.186173	0.134466	0.208033	-0.541016	0.198332	0	0	0	0	303	0.00020145	0.000282936	0.000219337	0.000242687	0.000338719	0.000241199	0.000250285	0.000288143	0.000455243	0.000268871	0.000267103	0.000230949
NSP_RS02055	NSP4620	cation transporter	-0.151182	0.163965	0.163666	0.151653	0.0454075	0.167547	0.367037	0.145972	0	0	0	0	304	0.0014763	0.00187022	0.00148104	0.00185335	0.00200409	0.00146545	0.00122308	0.00129889	0.00131956	0.00212337	0.00180609	0.00171758
NSP_RS02060	NSP4630	aminotransferase class I/II-fold pyridoxal phosphate-dependent enzyme	-0.546264	0.156242	-0.553506	0.160587	-1.11751	0.153525	-1.1193	0.164166	0	0	-1	-1	305	0.00234922	0.00209739	0.00223687	0.00102071	0.00104619	0.00123247	0.00134294	0.00154645	0.00116703	0.000756777	0.000725802	0.000657038
NSP_RS02065	NSP4640	hypothetical protein	0.136252	0.19292	-0.170459	0.175527	0.115515	0.187728	-0.185692	0.180587	0	0	0	0	306	0.00169979	0.00197699	0.00191623	0.00191335	0.00220638	0.00234429	0.00166924	0.00190555	0.00187796	0.00196177	0.00173967	0.0017599
NSP_RS25845	NA	hypothetical protein	0.202435	0.540892	0.469138	0.38435	0.89757	0.489368	1.17106	0.423134	0	0	0	1	307	0.000295378	0.000526029	0.000357339	0.000610915	0.00129329	0.000423519	0.000509093	0.000237576	0.000428794	0.00112473	0.00101436	0.000874405
NSP_RS02075	NSP4670	redox-regulated ATPase YchF	-0.264003	0.147196	0.138657	0.1403	0.132297	0.152037	0.540289	0.132396	0	0	0	0	308	0.00211255	0.00253708	0.00240379	0.00313849	0.00275535	0.00237464	0.00172545	0.00178051	0.00169319	0.00285508	0.00277069	0.00300548
NSP_RS02080	NSP4690	hypothetical protein	0.107562	0.220081	-0.444235	0.231049	-0.18876	0.218056	-0.735496	0.230836	0	0	0	0	309	0.00195648	0.00212787	0.00200341	0.00185464	0.00170816	0.00212705	0.00175088	0.00210752	0.00196108	0.00115295	0.00148617	0.00134901
NSP_RS02085	NSP4700	diaminopimelate epimerase	-0.0233522	0.12482	-0.000357926	0.119701	-0.384249	0.122593	-0.355697	0.118716	0	0	0	0	310	0.00495109	0.00513329	0.00496115	0.00424804	0.00429326	0.00381656	0.00435694	0.00412533	0.00469428	0.00396199	0.00421121	0.00354867
NSP_RS02090	NSP4710	RNA chaperone Hfq	0.227339	0.186518	0.0564116	0.170021	0.247373	0.189042	0.0811092	0.166727	0	0	0	0	311	0.00463306	0.00380933	0.00461861	0.00650228	0.00503845	0.00516639	0.00484618	0.00428296	0.00454204	0.00569915	0.00596888	0.00484408
NSP_RS02095	NSP4720	cation:proton antiporter	0.199247	0.132668	0.264896	0.118393	0.0462006	0.13517	0.117233	0.114487	0	0	0	0	312	0.00126998	0.00127162	0.00138585	0.00155237	0.00149634	0.00130597	0.00130423	0.00129117	0.00142517	0.00167079	0.00169581	0.00159674
NSP_RS02100	NSP4730	magnesium-protoporphyrin IX monomethyl ester (oxidative) cyclase	-0.414876	0.130307	-0.0121405	0.109302	0.293488	0.123635	0.701808	0.115055	0	0	0	0	313	0.00397018	0.00443886	0.00457235	0.00581532	0.00601675	0.00522271	0.00258463	0.00291907	0.00317953	0.00523255	0.00535387	0.00544467
NSP_RS02105	NSP4750	oxygen-independent coproporphyrinogen III oxidase	0.0678315	0.160022	-0.359691	0.149011	-0.0964874	0.149539	-0.518083	0.158699	0	0	0	0	314	0.00134383	0.00149114	0.00143757	0.00126335	0.00162012	0.00139925	0.001026	0.00141154	0.00156884	0.00102877	0.00102593	0.00111035
NSP_RS02110	NSP4760	GlsB/YeaQ/YmgE family stress response membrane protein	1.22853	0.125376	0.313027	0.18897	-0.953391	0.153083	-1.86474	0.151326	1	0	0	-1	315	0.01114	0.0110639	0.0113775	0.00647391	0.00539345	0.00666318	0.0206202	0.0232328	0.0265036	0.00618601	0.00918422	0.00653485
NSP_RS02115	NSP4770	manganese catalase family protein	1.2482	0.197605	0.676846	0.190478	-0.243117	0.195568	-0.809621	0.192786	1	0	0	0	316	0.00101272	0.00103703	0.00122516	0.00102789	0.000995629	0.000949428	0.00179022	0.00210424	0.00313088	0.00142823	0.00183238	0.00124915
NSP_RS02120	NSP4780	DUF3891 family protein	0.0467429	0.222873	-0.186967	0.16802	0.926864	0.202122	0.698697	0.186352	0	0	0	0	317	0.00255994	0.00302091	0.00214404	0.00456732	0.0062817	0.00480299	0.00214826	0.00244363	0.00245025	0.00455248	0.00429115	0.00417108
NSP_RS02125	NSP4790	bifunctional phosphoribosylaminoimidazolecarboxamide formyltransferase/IMP cyclohydrolase	-0.436647	0.125175	0.0736398	0.147544	-0.0958328	0.151172	0.420868	0.113953	0	0	0	0	318	0.00399441	0.00414855	0.00362271	0.00371154	0.00488997	0.00324412	0.00260982	0.00250126	0.00260509	0.00400744	0.00373404	0.0040352
NSP_RS02135	NSP4810	ROK family protein	0.10253	0.294996	-0.067923	0.225616	0.416531	0.258398	0.251652	0.265059	0	0	0	0	319	0.000449742	0.000500173	0.000329782	0.000597972	0.000612852	0.00060132	0.00036141	0.000343277	0.000519641	0.000585399	0.000484994	0.00057413
NSP_RS02140	NSP4820	creatininase family protein	0.345133	0.180399	0.327315	0.152734	0.0505137	0.181505	0.0387269	0.154823	0	0	0	0	320	0.00139827	0.00169703	0.00122322	0.00178032	0.00161018	0.00137194	0.00174559	0.00140418	0.00168958	0.00191582	0.00186144	0.00189123
NSP_RS02145	NSP4830	2TM domain-containing protein	0.488555	0.121359	-0.08966	0.129841	0.0173891	0.142298	-0.555858	0.104642	0	0	0	0	321	0.0115397	0.0115106	0.0127047	0.0126001	0.0116999	0.0143857	0.0141847	0.0137822	0.0168455	0.0121265	0.0114793	0.0110224
NSP_RS02150	NSP4840	hypothetical protein	0.460022	0.146648	0.0265308	0.143485	-0.372145	0.150714	-0.800074	0.138994	0	0	0	0	322	0.00507629	0.00516793	0.00496893	0.00406966	0.00398189	0.00451373	0.00599792	0.00542615	0.00727314	0.00424993	0.00402245	0.0039074
NSP_RS02155	NSP4850	VWA domain-containing protein	0.610378	0.111862	-0.0208837	0.117169	-0.192945	0.128316	-0.818801	0.0969008	0	0	0	0	323	0.0177256	0.0165512	0.0164857	0.0144936	0.0157521	0.0172972	0.0209073	0.0225626	0.0257475	0.0155977	0.0145078	0.0144587
NSP_RS02160	NSP4870	Rieske (2Fe-2S) protein	-0.0962316	0.134187	-0.366307	0.111136	0.444027	0.134061	0.179097	0.112957	0	0	0	0	324	0.0123959	0.0105904	0.0124264	0.0167907	0.0170157	0.0179241	0.00940457	0.0101898	0.00996196	0.0132731	0.0131391	0.0117446
NSP_RS02165	NSP4880	J domain-containing protein	-0.141369	0.156095	0.393614	0.124412	0.252229	0.154533	0.792657	0.128917	0	0	0	0	325	0.00226954	0.00251607	0.00312692	0.00351734	0.00337672	0.00321318	0.0021345	0.00198936	0.00227004	0.00429198	0.00383389	0.00447561
NSP_RS02170	NSP4890	DUF4922 domain-containing protein	-0.301749	0.154938	-0.00136101	0.167669	-0.198349	0.167717	0.108676	0.149424	0	0	0	0	326	0.00210046	0.00232622	0.00230285	0.00205147	0.00258658	0.00167236	0.00158385	0.00170702	0.00154578	0.00223557	0.00182511	0.00190088
NSP_RS02175	NSP4900	DNA repair protein RecN	0.129041	0.15753	0.34378	0.141183	0.417665	0.176118	0.63922	0.117546	0	0	0	0	327	0.00112818	0.00159726	0.00154773	0.00225947	0.00223108	0.0016201	0.0013327	0.00129759	0.00151765	0.00258108	0.0024333	0.00233056
NSP_RS02180	NSP4910	AarF/ABC1/UbiB kinase family protein	-0.27813	0.14201	0.578443	0.189021	0.222069	0.191135	1.08599	0.130941	0	0	0	1	328	0.00269151	0.00338913	0.00271642	0.00416337	0.00439629	0.00247014	0.00230386	0.00210389	0.00199806	0.00544038	0.00460521	0.00549626
NSP_RS02185	NSP4920	diversity-generating retroelement protein Avd	-0.453076	0.14408	-0.050168	0.126746	-0.0798141	0.143546	0.328555	0.129313	0	0	0	0	329	0.0127078	0.0104154	0.0107112	0.0109014	0.0112822	0.0121664	0.00704311	0.00788355	0.00707511	0.0103616	0.0100601	0.011103
NSP_RS02190	NSP4930	SUMF1/EgtB/PvdO family nonheme iron enzyme	-0.105858	0.11601	-0.502841	0.106663	-0.0458318	0.127478	-0.437239	0.0945876	0	0	0	0	330	0.031133	0.0270587	0.0265066	0.028521	0.0281612	0.0311398	0.0230973	0.0235372	0.0233561	0.0209366	0.0188586	0.0191599
NSP_RS02195	NSP4940	hypothetical protein	0.0481209	0.16265	-0.011146	0.152572	-0.0469946	0.163404	-0.100925	0.150688	0	0	0	0	331	0.00330703	0.00400184	0.00392473	0.00372767	0.0037104	0.00415263	0.0033541	0.00339135	0.00355256	0.00352587	0.00402245	0.00339024
NSP_RS02200	NSP4950	hypothetical protein	0.294725	0.143137	-0.220275	0.132691	0.238263	0.145934	-0.271395	0.128535	0	0	0	0	332	0.00452913	0.0046857	0.00494777	0.00556089	0.00590271	0.00642045	0.00509696	0.00506219	0.00529946	0.0050757	0.00478736	0.00473758
NSP_RS02205	NSP4960	valine--tRNA ligase	0.229048	0.108588	0.203178	0.0953789	0.0519318	0.111216	0.0316759	0.0917928	0	0	0	0	333	0.00523207	0.00488661	0.00518577	0.00546822	0.00576224	0.00577634	0.00520505	0.00518789	0.00558606	0.00639813	0.00604089	0.00615502
NSP_RS02210	NSP4970	GxxExxY protein	0.0201307	0.202551	-0.353049	0.155498	0.272156	0.209042	-0.0944698	0.159081	0	0	0	0	334	0.00616507	0.00445992	0.00351952	0.00539328	0.00755083	0.00549122	0.00489091	0.00349784	0.0043781	0.00477433	0.00475111	0.00413047
NSP_RS02215	NSP4980	FGGY-family carbohydrate kinase	0.161812	0.200923	-0.0415175	0.192551	0.0047146	0.203464	-0.192553	0.189299	0	0	0	0	335	0.000814868	0.000595164	0.000701916	0.000634673	0.000937123	0.000726964	0.000572311	0.000678222	0.000890939	0.000824801	0.000709582	0.000579497
NSP_RS02220	NA	photosystem I reaction center subunit XII	0.083591	0.186092	-0.149245	0.173325	-0.966543	0.148137	-1.19375	0.203187	0	0	0	-1	336	0.0431867	0.0514259	0.0501905	0.0227502	0.0275633	0.028893	0.0315002	0.0403433	0.0666239	0.0231331	0.0184915	0.0261894
NSP_RS02225	NSP5000	hypothetical protein	0.112314	0.176877	-0.28386	0.151945	0.155592	0.165707	-0.235221	0.164559	0	0	0	0	337	0.00262462	0.00304098	0.00247894	0.00333551	0.00339214	0.00295061	0.00241484	0.00236535	0.00305268	0.00254364	0.0026325	0.00236264
NSP_RS02230	NSP5010	tetratricopeptide repeat protein	1.18067	0.194741	0.00756767	0.188469	0.134067	0.143733	-1.03628	0.357293	1	0	0	-1	338	0.00327163	0.00335654	0.00327833	0.00341115	0.00407306	0.0041576	0.00514781	0.00504232	0.0100989	0.00347375	0.00482101	0.00283192
NSP_RS02235	NSP5020	hypothetical protein	-0.352895	0.211469	0.749073	0.205962	-0.0163598	0.21029	1.09135	0.202486	0	0	0	1	339	0.00187263	0.00297902	0.00325617	0.0029337	0.00322766	0.00241374	0.00185093	0.00202322	0.0017244	0.00401758	0.00370615	0.0058763
NSP_RS02240	NSP5030	glutathione S-transferase family protein	-0.0675352	0.123937	0.22925	0.10882	0.09594	0.115478	0.398821	0.11599	0	0	0	0	339	0.0166301	0.0155484	0.0147846	0.0183778	0.0187133	0.0167621	0.013604	0.0134741	0.0126963	0.019456	0.0193203	0.0210446
NSP_RS02245	NSP5040	YajQ family cyclic di-GMP-binding protein	0.214285	0.124579	0.262606	0.122208	0.190076	0.130375	0.243699	0.113814	0	0	0	0	340	0.00850592	0.00795972	0.0079813	0.0104489	0.00938293	0.0100429	0.00797452	0.00854113	0.00876239	0.0125983	0.0104688	0.0110311
NSP_RS02250	NSP5060	MAPEG family protein	-0.25631	0.163987	0.538672	0.147026	0.12769	0.173055	0.928638	0.136557	0	0	0	0	341	0.00428546	0.00631916	0.00554827	0.00704237	0.00648196	0.00530583	0.00383046	0.0039482	0.00418511	0.00848537	0.00801692	0.00940485
NSP_RS23820	NSP5050	MAPEG family protein	0.261436	0.224894	0.622549	0.174601	0.36388	0.2103	0.729462	0.188403	0	0	0	0	341	0.00433221	0.00548178	0.00440656	0.00618953	0.00611477	0.00707294	0.00510124	0.00529543	0.00455124	0.00895344	0.0100023	0.00944237
NSP_RS02255	NSP5070	hypothetical protein	-0.516683	0.128165	0.175657	0.133396	0.221514	0.127136	0.919545	0.129922	0	0	0	0	342	0.0171096	0.0197355	0.0170425	0.0246669	0.0215087	0.0209898	0.0118001	0.0108889	0.0106501	0.0242285	0.0213517	0.0263611
NSP_RS02260	NSP5080	phosphotransacetylase family protein	-0.115126	0.108442	0.326935	0.109392	-0.0558894	0.115361	0.391781	0.0988525	0	0	0	0	343	0.0151627	0.0150381	0.0149002	0.0168155	0.0158242	0.0138907	0.0123637	0.0121144	0.0125435	0.0186428	0.0178448	0.0188428
NSP_RS02265	NSP5090	carbohydrate ABC transporter permease	0.0971232	0.261507	-0.112215	0.241404	0.243961	0.253411	0.0411733	0.246249	0	0	0	0	344	0.000989244	0.00106614	0.00094709	0.00111119	0.00169893	0.00101583	0.00105827	0.000905406	0.000866592	0.00125019	0.00100328	0.00108665
NSP_RS02275	NSP5100	cytochrome c-550	-0.562784	0.140834	-0.369365	0.0986342	-0.314903	0.116466	-0.115658	0.13244	0	0	0	0	345	0.111739	0.0986497	0.101988	0.0918545	0.0869331	0.0901894	0.0672476	0.0668471	0.0530154	0.070347	0.0627995	0.0647792
NSP_RS02280	NSP5110	plastocyanin	-0.752844	0.128911	-0.212141	0.108921	0.196109	0.119764	0.742629	0.119111	0	0	0	0	346	0.25068	0.281289	0.27902	0.353619	0.357687	0.285666	0.152548	0.146384	0.126993	0.290301	0.263964	0.261777
NSP_RS02285	NSP5130	hypothetical protein	-0.129181	0.161585	-0.0130702	0.135507	0.0982619	0.162302	0.219803	0.138248	0	0	0	0	347	0.0061943	0.00505541	0.00490307	0.00618953	0.00582359	0.00654483	0.0039903	0.0043097	0.0049374	0.00584234	0.00591047	0.00574466
NSP_RS02290	NSP5140	CIA30 family protein	0.212505	0.111026	0.418129	0.104439	0.154872	0.11112	0.366079	0.101255	0	0	0	0	348	0.00626437	0.00620062	0.00612723	0.00775495	0.00759205	0.00685046	0.00579991	0.00633994	0.00708768	0.00910581	0.00947199	0.00953984
NSP_RS02295	NA	hypothetical protein	0.346703	0.149691	-0.113392	0.151504	0.213686	0.17077	-0.24206	0.128025	0	0	0	0	349	0.00617608	0.00527942	0.00676346	0.0075161	0.00660362	0.00852962	0.00642953	0.00654413	0.00782225	0.00734482	0.00658588	0.00603443
NSP_RS02300	NSP5160	pyridoxamine 5'-phosphate oxidase family protein	0.210355	0.145401	0.270541	0.126177	0.208053	0.140959	0.273658	0.129873	0	0	0	0	350	0.00442466	0.00408571	0.00434298	0.00557273	0.00513242	0.00523122	0.0042079	0.00468487	0.00435244	0.00592197	0.00608374	0.00625761
NSP_RS02305	NSP5170	alpha/beta hydrolase	-0.0368234	0.152319	0.649656	0.132254	0.0101109	0.149506	0.702404	0.132847	0	0	0	0	350	0.00200726	0.00223352	0.00224052	0.00240429	0.00259233	0.00200683	0.0016197	0.00186418	0.00215922	0.00347791	0.00340496	0.00352119
NSP_RS02310	NSP5180	ferrochelatase	-0.0124679	0.116605	0.325558	0.118497	-0.308118	0.114128	0.0355671	0.116418	0	0	0	0	351	0.00986162	0.0107367	0.0100037	0.00942651	0.00874052	0.00829116	0.00918905	0.00900894	0.00870596	0.010363	0.00980423	0.0112687
NSP_RS02320	NSP5190	transposase	-0.513745	0.149698	-0.363004	0.123449	-0.232897	0.154764	-0.0768048	0.126168	0	0	0	0	352	0.013264	0.0111183	0.00955605	0.0105696	0.00939046	0.0109261	0.00686681	0.00787871	0.00633557	0.00847713	0.0074866	0.00692033
NSP_RS02325	NSP5200	adenylosuccinate lyase	-0.60938	0.116885	-0.107601	0.1363	-1.03588	0.136299	-0.528327	0.111697	0	0	-1	0	353	0.00722035	0.00816514	0.00711899	0.00411708	0.00442922	0.00323522	0.00412823	0.00445839	0.00452021	0.00341758	0.00331938	0.00360692
NSP_RS02330	NSP5210	YihY/virulence factor BrkB family protein	0.422511	0.235636	0.29381	0.207876	-0.0282218	0.224962	-0.151074	0.219268	0	0	0	0	354	0.000444655	0.000417429	0.000470305	0.000472966	0.000500629	0.000435079	0.00051541	0.000429169	0.00066394	0.000544224	0.000620646	0.000470928
NSP_RS25850	NSP5220	hypothetical protein	-0.101469	0.422295	0.497097	0.33618	0.0995499	0.383369	0.703563	0.375426	0	0	0	0	355	0.000857416	0.00151891	0.000786146	0.000980009	0.00158069	0.000985497	0.00075385	0.000653333	0.00117918	0.00163242	0.00116978	0.00193415
NSP_RS02335	NSP5230	type II toxin-antitoxin system HigB family toxin	0.452301	0.170935	0.116915	0.14935	0.140145	0.176642	-0.190876	0.146286	0	0	0	0	356	0.00419683	0.00343563	0.00447121	0.00527338	0.00451978	0.00459152	0.00481925	0.00500888	0.00501153	0.00500465	0.00485909	0.00496605
NSP_RS02340	NSP5240	hypothetical protein	0.637458	0.159869	0.0711553	0.162312	0.183479	0.177612	-0.377125	0.142826	0	0	0	0	356	0.00354166	0.00326906	0.00285767	0.00389142	0.00344406	0.00439452	0.00447122	0.00417751	0.00475117	0.00445513	0.00370442	0.00358975
NSP_RS02345	NSP5250	peptidoglycan-binding protein	-0.119171	0.348787	0.0175985	0.376985	-0.0254353	0.342483	0.12093	0.366684	0	0	0	0	357	0.000730734	0.00100389	0.000824033	0.000782658	0.00131407	0.000595832	0.000653942	0.000598232	0.00083348	0.00109311	0.00104077	0.000423232
NSP_RS02350	NA	hypothetical protein	0.908961	0.230072	0.731344	0.176423	0.166468	0.228921	-0.00686898	0.186188	0	0	0	0	358	0.000645222	0.000590943	0.000903232	0.000915072	0.000857608	0.000823471	0.00124282	0.00134559	0.00099018	0.00143024	0.0014336	0.00122789
NSP_RS02355	NSP5270	YifB family Mg chelatase-like AAA ATPase	-0.0184391	0.145923	0.290505	0.139839	-0.0185989	0.15368	0.295867	0.129247	0	0	0	0	359	0.00133951	0.0016102	0.00155537	0.00175782	0.00166112	0.00134228	0.00119874	0.00133991	0.00141533	0.00179568	0.0018215	0.00190029
NSP_RS02360	NSP5280	fimbria/pilus outer membrane usher protein	-0.0561008	0.235618	-0.318381	0.214997	0.0253914	0.223611	-0.230983	0.228158	0	0	0	0	360	0.000196154	0.000256005	0.000231878	0.000214439	0.000300597	0.000228091	0.000177213	0.0001758	0.000231871	0.00019473	0.00018439	0.000185022
NSP_RS02365	NA	spore coat U domain-containing protein	0.159598	0.307834	0.152712	0.258996	-0.0506621	0.279487	-0.0520639	0.292021	0	0	0	0	361	0.000608029	0.000609086	0.000468929	0.000654977	0.000596225	0.000490391	0.000332525	0.000626588	0.000735554	0.00056675	0.000681978	0.000586939
NSP_RS02370	NSP5310	fimbria/pilus periplasmic chaperone	0.135657	0.264636	-0.0526048	0.256355	-0.172964	0.261993	-0.355146	0.259454	0	0	0	0	362	0.000728977	0.000500739	0.00066898	0.000495389	0.000763746	0.000578893	0.000695861	0.000640769	0.000529121	0.000693943	0.000498368	0.000482531
NSP_RS02375	NSP5320	Uma2 family endonuclease	0.61084	0.144886	-0.289556	0.155811	0.00264476	0.184532	-0.89466	0.106411	0	0	0	0	363	0.00884404	0.00618148	0.00735143	0.00756144	0.00692804	0.00951321	0.00955682	0.0100454	0.0109981	0.00632683	0.00611008	0.00627903
NSP_RS26170	NA	Rpn family recombination-promoting nuclease/putative transposase	0.511625	0.139207	-0.122477	0.144258	-0.0522924	0.159137	-0.681571	0.12177	0	0	0	0	364	0.00343434	0.00284939	0.00324805	0.00288997	0.00322854	0.00374331	0.00367205	0.00379407	0.0047314	0.00295518	0.00301448	0.00265217
NSP_RS02390	NSP5360	histidine triad nucleotide-binding protein	0.00536481	0.148421	-0.502867	0.157144	-0.259348	0.168203	-0.762884	0.13616	0	0	0	0	365	0.00936794	0.0071513	0.00816383	0.0076199	0.00644435	0.00804937	0.00680398	0.00772831	0.00763278	0.00546343	0.00520518	0.00420338
NSP_RS02395	NSP5370	photosystem II q(b) protein	-1.06177	0.452379	1.125	0.26086	-0.764979	0.559942	1.42738	0.130783	-1	1	0	1	366	0.24102	0.84553	0.769191	0.489268	0.491723	0.194046	0.249141	0.225043	0.317959	0.776296	0.734095	0.897814
NSP_RS02405	NSP5390	recombination mediator RecR	0.00518583	0.155722	0.491077	0.144824	0.46434	0.162038	0.956712	0.132505	0	0	0	0	367	0.00273915	0.00326973	0.00288254	0.00472893	0.00488006	0.00352674	0.00258463	0.00253037	0.0027951	0.00625147	0.00542756	0.00580161
NSP_RS26175	NSP5400	hypothetical protein	0.492356	0.222034	0.516721	0.256388	0.529427	0.522564	0.555781	0.124661	0	0	0	0	368	0.0222261	0.0132834	0.00938249	0.0359377	0.0182466	0.0153317	0.0174181	0.0189182	0.0201658	0.0350989	0.0283095	0.0310918
NSP_RS02415	NSP5410	histone deacetylase	0.710342	0.152518	0.558099	0.126434	0.119748	0.15792	-0.0277883	0.124168	0	0	0	0	369	0.00195443	0.0020582	0.00251977	0.00264862	0.00241737	0.00254239	0.00310661	0.00332838	0.00307279	0.00362026	0.00377753	0.00325292
NSP_RS02420	NSP5420	hypothetical protein	1.5306	0.15924	0.679429	0.197101	-0.271422	0.19813	-1.11586	0.152595	1	0	0	-1	369	0.00385745	0.00432785	0.00478149	0.00460278	0.00357279	0.00332835	0.0104093	0.0109545	0.012018	0.00610127	0.00686337	0.00453712
NSP_RS02425	NSP5430	DNA topoisomerase (ATP-hydrolyzing) subunit A	0.0786568	0.116747	0.549292	0.137688	-0.0959841	0.139006	0.380882	0.109501	0	0	0	0	370	0.00473543	0.00578106	0.00537007	0.00535978	0.00619806	0.0044053	0.00480547	0.00467789	0.00544665	0.00713626	0.00697395	0.00795185
NSP_RS02430	NSP5440	apolipoprotein N-acyltransferase	0.0475109	0.150561	0.0521979	0.14469	-0.381913	0.158107	-0.371456	0.13737	0	0	0	0	370	0.00163183	0.00155998	0.0012897	0.00127634	0.00136459	0.00105248	0.00120089	0.00139411	0.00153918	0.00117097	0.00118922	0.00126658
NSP_RS02435	NSP5450	helix-turn-helix domain-containing protein	0.205826	0.167277	0.269313	0.143107	0.471391	0.160606	0.54072	0.147305	0	0	0	0	371	0.00195128	0.00193674	0.00219276	0.0025825	0.00338999	0.00309199	0.00166612	0.00227857	0.00233888	0.00340827	0.00336433	0.00358748
NSP_RS02440	NSP5470	ATP-binding cassette domain-containing protein	0.236587	0.205208	0.424873	0.161434	0.408593	0.194148	0.602822	0.171975	0	0	0	0	372	0.000260349	0.000321308	0.000337325	0.000425389	0.000515814	0.000366977	0.000257842	0.000310961	0.00040062	0.000572503	0.000578834	0.000509674
NSP_RS02445	NSP5490	HlyD family efflux transporter periplasmic adaptor subunit	0.182727	0.151001	0.0552791	0.125893	0.202028	0.144869	0.0799797	0.132615	0	0	0	0	373	0.00105927	0.00124735	0.0011345	0.00144864	0.00143871	0.00133903	0.00107822	0.00115279	0.00123646	0.00143641	0.00137076	0.00136226
NSP_RS02450	NSP5510	peptidylprolyl isomerase	0.363376	0.162031	-0.129651	0.143122	0.502956	0.160878	0.0150366	0.143715	0	0	0	0	374	0.00174854	0.00164527	0.00193222	0.00292372	0.00251387	0.00266829	0.00182689	0.00210956	0.00219736	0.00258372	0.00217694	0.00228747
NSP_RS26180	NA	hypothetical protein	0.267883	0.136979	-1.06054	0.186956	0.303243	0.174464	-1.01785	0.144796	0	-1	0	-1	375	0.0149386	0.0171195	0.0167937	0.020585	0.0177828	0.0258021	0.0153741	0.0184285	0.0185417	0.0115188	0.0100533	0.00783032
NSP_RS02455	NSP5520	hypothetical protein	0.632991	0.349492	0.33969	0.248093	0.696123	0.324292	0.411399	0.277012	0	0	0	0	376	0.000640413	0.000301895	0.000533212	0.000857051	0.00103088	0.000766584	0.000561876	0.000681738	0.000874989	0.00109376	0.0011643	0.00091639
NSP_RS02460	NSP5530	hypothetical protein	0.297649	0.268602	0.466525	0.204609	0.626633	0.237829	0.802434	0.230513	0	0	0	0	377	0.000327296	0.00031475	0.000285086	0.000498466	0.000599272	0.000443031	0.000284025	0.000301538	0.000440574	0.000776084	0.000557698	0.000682437
NSP_RS02465	NSP5540	phosphotransferase	0.649646	0.201607	-0.0675653	0.16902	0.713882	0.191507	0.00179299	0.178916	0	0	0	0	377	0.000547167	0.000587673	0.000558901	0.00107334	0.000870614	0.00101909	0.000625965	0.000905138	0.000835256	0.000939715	0.000832344	0.000921333
NSP_RS02470	NSP5550	hypothetical protein	-0.0404341	0.233274	0.5842	0.161195	0.824435	0.208495	1.45484	0.182321	0	0	0	1	378	0.000875911	0.00138492	0.00126299	0.00203193	0.00264312	0.00196218	0.0010169	0.000813988	0.00120281	0.00299723	0.00305648	0.00335926
NSP_RS02475	NSP5570	TrbI/VirB10 family protein	0.274929	0.137044	0.663744	0.145788	0.954369	0.145161	1.34985	0.130472	0	0	0	1	379	0.00185666	0.00236591	0.0020625	0.00420328	0.00508079	0.00376073	0.00200583	0.00227531	0.00247674	0.00661593	0.00566998	0.00724169
NSP_RS02480	NSP5580	hypothetical protein	0.208028	0.185619	0.224839	0.118006	1.51557	0.149382	1.54015	0.150564	0	0	1	1	379	0.00160311	0.00139178	0.00152727	0.00466753	0.00485696	0.00442349	0.00120692	0.00170385	0.00178696	0.00551382	0.00478536	0.00517308
NSP_RS02485	NSP5590	hypothetical protein	0.00140664	0.176466	0.348669	0.156359	0.950255	0.17357	1.30267	0.14994	0	0	0	1	379	0.00133117	0.00137609	0.00153513	0.00313603	0.0033798	0.00231437	0.00123122	0.00133993	0.00120062	0.00362163	0.00325117	0.00375918
NSP_RS02490	NSP5600	hypothetical protein	0.245936	0.183386	-0.193353	0.13063	1.91549	0.151228	1.48373	0.154886	0	0	1	1	379	0.00114494	0.000952263	0.000909684	0.00408324	0.00424076	0.00390103	0.000871389	0.0011424	0.00118592	0.00369393	0.0029062	0.00354867
NSP_RS02495	NSP5610	hypothetical protein	0.154902	0.198096	0.169505	0.150441	1.88089	0.16243	1.90245	0.171266	0	0	1	1	379	0.00110412	0.00101317	0.00115628	0.00447133	0.004004	0.00448441	0.000834724	0.00112871	0.00132142	0.00476588	0.00393265	0.00515501
NSP_RS02500	NSP5620	hypothetical protein	0.0142306	0.110606	0.343691	0.117306	1.70059	0.104036	2.03594	0.113927	0	0	1	1	380	0.00315693	0.00331639	0.00317977	0.0112808	0.0118189	0.0105326	0.00269467	0.00284157	0.00315136	0.0139568	0.0119296	0.0145482
NSP_RS02505	NSP5630	hypothetical protein	0.219094	0.14594	0.169667	0.122863	2.00113	0.146244	1.95759	0.121974	0	0	1	1	380	0.0124809	0.00923056	0.0095835	0.0444804	0.0453695	0.0448636	0.0101949	0.0108267	0.0115548	0.0501263	0.0416836	0.0519357
NSP_RS02510	NSP5640	hypothetical protein	0.293297	0.134101	0.205076	0.116395	2.35224	0.122185	2.27053	0.120505	0	0	1	1	380	0.00609083	0.00527643	0.00545243	0.0295417	0.0329128	0.0299215	0.00565547	0.00578296	0.00702062	0.0358503	0.0296677	0.0354512
NSP_RS02515	NSP5650	UDP-N-acetylmuramoyl-tripeptide--D-alanyl-D-alanine ligase	-0.130193	0.180443	0.108584	0.171724	0.0650162	0.172362	0.309774	0.175595	0	0	0	0	381	0.000955775	0.00103923	0.000862844	0.00111256	0.00122495	0.000867698	0.000722091	0.000643192	0.000969145	0.00128018	0.00109656	0.000895732
NSP_RS02520	NSP5660	molecular chaperone DnaK	0.351033	0.116878	-0.928264	0.122353	1.16394	0.123724	-0.110138	0.111421	0	0	1	0	382	0.00483234	0.00462721	0.0047319	0.010633	0.0110925	0.0123121	0.00472477	0.00525579	0.00620887	0.00583468	0.00617961	0.00501033
NSP_RS02525	NSP5670	methyltransferase domain-containing protein	-0.0255105	0.17716	-0.373517	0.163994	-0.0856182	0.190451	-0.428266	0.154372	0	0	0	0	383	0.00277073	0.00183469	0.00185352	0.00202148	0.00212044	0.00240074	0.00188419	0.00195469	0.00182363	0.00194465	0.00157434	0.00129198
NSP_RS02530	NSP5680	glycosyltransferase family 2 protein	-0.10294	0.167911	-0.183198	0.169537	-0.285225	0.163495	-0.359702	0.172322	0	0	0	0	384	0.00312664	0.00285912	0.00252919	0.00242247	0.00232812	0.0027242	0.00253785	0.00241231	0.00206313	0.00179142	0.00218891	0.00228209
NSP_RS02535	NSP5690	ABC transporter substrate-binding protein	-0.2545	0.137242	-0.168054	0.116333	-0.260532	0.138545	-0.168734	0.119091	0	0	0	0	384	0.00389605	0.00334612	0.00322284	0.00329922	0.00300402	0.00306473	0.00258463	0.00269019	0.00252555	0.00267781	0.00262865	0.00261702
NSP_RS02540	NSP5700	aspartate--tRNA ligase	-0.249906	0.127932	0.292601	0.128506	0.104365	0.129672	0.652547	0.122119	0	0	0	0	385	0.00280939	0.00319801	0.00318548	0.00371332	0.00382309	0.00306292	0.00209893	0.00245548	0.00231616	0.0040133	0.00384814	0.00442471
NSP_RS02545	NSP5710	S-layer homology domain-containing protein	-0.411185	0.175219	0.110835	0.154561	-0.0778766	0.181466	0.451	0.148284	0	0	0	0	386	0.00167491	0.00242638	0.00210418	0.00204017	0.00251206	0.00173453	0.00136438	0.00133095	0.00142613	0.00219998	0.00222382	0.00199614
NSP_RS02550	NSP5720	DUF2382 domain-containing protein	0.483672	0.194238	-0.153175	0.190796	-0.175905	0.197071	-0.806898	0.188092	0	0	0	0	387	0.000773111	0.000826085	0.000917592	0.000677048	0.000884373	0.00082965	0.00094742	0.000907523	0.00130431	0.000749217	0.000645796	0.000645444
NSP_RS25855	NSP5730	hypothetical protein	0.0642621	0.124949	-0.762758	0.185795	-1.79071	0.187671	-2.61287	0.108904	0	0	-1	-1	388	0.112147	0.0914457	0.0969185	0.024767	0.0281392	0.0398391	0.0814402	0.0961509	0.103294	0.0178577	0.0178065	0.0164753
NSP_RS02555	NSP5740	S-adenosyl-l-methionine hydroxide adenosyltransferase family protein	0.267262	0.128936	-0.407206	0.121886	0.335656	0.120345	-0.333319	0.126933	0	0	0	0	389	0.00577089	0.00629586	0.00535049	0.00780664	0.0081836	0.00752561	0.00546822	0.00597751	0.00726284	0.00651685	0.00506055	0.00527111
NSP_RS02560	NSP5750	DUF2301 domain-containing membrane protein	0.258604	0.128026	0.00444295	0.125855	0.00770772	0.135731	-0.241427	0.11666	0	0	0	0	390	0.00603344	0.00583388	0.00622456	0.00658709	0.00599796	0.00688252	0.00568854	0.00630063	0.00738022	0.00638374	0.0059167	0.00627864
NSP_RS02565	NSP5760	DUF4912 domain-containing protein	-0.579735	0.172748	0.299289	0.215936	1.24721	0.210768	2.13301	0.172571	0	0	1	1	391	0.0174066	0.0250168	0.0234377	0.0636584	0.0692818	0.0354059	0.0150131	0.0135668	0.0102234	0.0743949	0.0515358	0.0695302
NSP_RS26185	NSP5770	hypothetical protein	-0.674116	0.35165	-0.335421	0.278272	0.0616503	0.286101	0.405803	0.349779	0	0	0	0	392	0.00203349	0.00198388	0.00154021	0.00164573	0.00227426	0.00228182	0.00131869	0.00101333	0.000705906	0.00155702	0.00167479	0.00143381
NSP_RS02575	NSP5780	IMS domain-containing protein	0.0603228	0.116438	0.0845646	0.095917	0.156279	0.113737	0.186353	0.100175	0	0	0	0	393	0.00472449	0.00446503	0.00415977	0.00539722	0.00554175	0.00501708	0.00398548	0.00425266	0.00413901	0.00553927	0.00515809	0.0053542
NSP_RS02580	NSP5790	pyruvate dehydrogenase (acetyl-transferring) E1 component subunit alpha	-0.181515	0.124839	-0.0101652	0.135111	0.191793	0.119946	0.368732	0.132514	0	0	0	0	394	0.00630368	0.00735617	0.00713684	0.00884971	0.00844638	0.00811457	0.00559628	0.00503729	0.00565097	0.0077878	0.0070672	0.0090548
NSP_RS02585	NSP5800	aldose 1-epimerase	-0.435138	0.193611	0.316381	0.138802	0.0667552	0.162804	0.823545	0.182	0	0	0	0	395	0.00561996	0.00817243	0.00737519	0.00899857	0.00785456	0.00684214	0.00553341	0.00491234	0.00328497	0.00909832	0.00872744	0.0101229
NSP_RS02590	NSP5810	tRNA-Lys	-0.370423	0.219514	-0.0270569	0.179271	0.243998	0.191346	0.591466	0.207189	0	0	0	0	395	0.010289	0.0125852	0.0115957	0.0165202	0.0127443	0.0141553	0.00818466	0.00914666	0.00602694	0.0125439	0.0150272	0.012964
NSP_RS02595	NSP5820	fructose-bisphosphate aldolase class II	-0.966962	0.408596	1.11337	0.238531	-0.130389	0.509697	1.95645	0.163395	0	1	0	1	396	0.0494473	0.122979	0.112543	0.101747	0.127443	0.0514967	0.0521449	0.0418351	0.0341963	0.189458	0.174177	0.206915
NSP_RS02600	NSP5830	alpha/beta hydrolase	-0.499656	0.188411	0.0664332	0.135667	-0.0409438	0.159324	0.528598	0.171865	0	0	0	0	397	0.00294637	0.00382644	0.00287831	0.00329982	0.00364578	0.00305186	0.00241788	0.00182652	0.0017413	0.00337016	0.00352966	0.00302179
NSP_RS02605	NSP5840	mechanosensitive ion channel	-0.237848	0.200728	-0.482163	0.173867	0.115292	0.221153	-0.125748	0.156814	0	0	0	0	398	0.00244426	0.00146081	0.00154652	0.0018116	0.00196938	0.00256141	0.00145474	0.00144233	0.00121999	0.00143664	0.00138073	0.00150824
NSP_RS02610	NSP5850	mechanosensitive ion channel	-0.175112	0.188645	-0.494328	0.155177	-0.235826	0.188482	-0.549684	0.166725	0	0	0	0	398	0.00184435	0.00126163	0.00130121	0.00138442	0.00125155	0.00139163	0.00122033	0.00122002	0.00103426	0.000907938	0.000882169	0.000931784
NSP_RS02615	NSP5870	sulfite exporter TauE/SafE family protein	-0.00837751	0.148098	-0.193545	0.128537	0.313964	0.144976	0.134748	0.130885	0	0	0	0	399	0.00160925	0.00174408	0.0014629	0.00218719	0.00234867	0.00187633	0.00138375	0.00136214	0.0015055	0.00187234	0.0017725	0.00166883
NSP_RS02620	NSP5880	hypothetical protein	0.142447	0.181622	0.103076	0.150771	0.543242	0.170887	0.509469	0.158996	0	0	0	0	399	0.00144744	0.0014601	0.00139963	0.00248077	0.0022824	0.00196932	0.00131647	0.00136772	0.00155755	0.00221617	0.0023917	0.00225121
NSP_RS02625	NSP5890	UDP-glucose 4-epimerase GalE	-0.25151	0.151216	0.0957146	0.150899	0.140669	0.162715	0.49441	0.135026	0	0	0	0	400	0.00201649	0.00251262	0.00224512	0.00298669	0.00287657	0.0021308	0.00158338	0.00157742	0.00189803	0.00287318	0.00249035	0.00272768
NSP_RS02630	NSP5900	hypothetical protein	-0.229508	0.137071	0.223566	0.138391	0.29609	0.141575	0.754592	0.128799	0	0	0	0	401	0.00393837	0.00430387	0.00437578	0.00615543	0.00571204	0.0047446	0.00294776	0.00305609	0.00359927	0.00614341	0.00564886	0.00658396
NSP_RS02635	NSP5910	ABC transporter ATP-binding protein/permease	-0.198415	0.120175	0.275823	0.126169	-0.156013	0.128455	0.32406	0.113856	0	0	0	0	402	0.00478101	0.00523147	0.00474515	0.00505923	0.00515619	0.00399476	0.00337241	0.00365598	0.00445829	0.0053598	0.00523628	0.00568428
NSP_RS23825	NA	ribbon-helix-helix protein%2C CopG family	-0.195888	0.171566	-0.343531	0.15586	-0.166116	0.168929	-0.308468	0.161917	0	0	0	0	403	0.0114757	0.0121882	0.00943376	0.0106282	0.00963548	0.0111626	0.00736894	0.00950808	0.00876443	0.00798478	0.00827079	0.00731394
NSP_RS23830	NA	transposase	-0.250177	0.18084	-0.67903	0.211025	0.0159944	0.21046	-0.406602	0.17734	0	0	0	0	404	0.00453608	0.0056774	0.00546603	0.00403204	0.00588574	0.00698174	0.00322318	0.0037509	0.00480922	0.00334772	0.00330291	0.00339475
NSP_RS02640	NSP5930	HNH endonuclease	0.226454	0.121326	0.270895	0.122509	0.0436511	0.123848	0.0933566	0.116826	0	0	0	0	405	0.00431695	0.00434381	0.00435702	0.00477976	0.0045584	0.00501708	0.00401649	0.00437396	0.00522606	0.00531474	0.00531788	0.00581937
NSP_RS26480	NA	transposase	0.0903425	0.300569	0.62209	0.259092	0.0564028	0.298945	0.595602	0.259715	0	0	0	0	406	0.00159142	0.002409	0.00182899	0.00210288	0.00285492	0.00149196	0.00158243	0.00165333	0.00224607	0.00290364	0.00352587	0.00291882
NSP_RS02645	NSP5940	5'/3'-nucleotidase SurE	-0.0454253	0.168528	0.358903	0.188681	0.0868323	0.2058	0.499645	0.142375	0	0	0	0	407	0.00215656	0.00272237	0.0019948	0.00292091	0.00312308	0.00178076	0.00191285	0.00179595	0.00218868	0.00317022	0.00306339	0.0032387
NSP_RS02650	NSP5950	DUF1995 family protein	-0.545636	0.164262	0.408906	0.199818	0.357077	0.219496	1.31973	0.124929	0	0	0	1	408	0.00404045	0.00634842	0.00498641	0.00780807	0.00883573	0.00451098	0.00322815	0.002976	0.00309315	0.00913173	0.00817121	0.00917637
NSP_RS02655	NSP5960	hypothetical protein	0.102882	0.116975	0.371981	0.103614	0.169535	0.117374	0.444269	0.101569	0	0	0	0	409	0.0034926	0.00354553	0.00331851	0.00438489	0.00425527	0.00384368	0.00302836	0.00331639	0.00356747	0.00528457	0.00496898	0.00507606
NSP_RS02660	NSP5970	RRXRR domain-containing protein	0.292836	0.163419	-0.264053	0.152862	0.234503	0.174157	-0.317303	0.142837	0	0	0	0	410	0.00889415	0.0073644	0.00678945	0.0094013	0.00890934	0.0107509	0.00794969	0.00863191	0.00862353	0.00812304	0.00811485	0.00680515
NSP_RS02665	NSP5980	succinate--CoA ligase subunit beta	-0.127137	0.12411	0.195132	0.104733	0.113514	0.120455	0.441437	0.107315	0	0	0	0	411	0.00498363	0.00570426	0.00557607	0.00599164	0.00696237	0.00590904	0.00436038	0.00454298	0.00430542	0.00692208	0.00675336	0.0067913
NSP_RS02670	NSP5990	CoA-binding protein	-0.0165675	0.138114	0.12699	0.113587	0.00279841	0.135571	0.151797	0.118847	0	0	0	0	411	0.00402173	0.00343707	0.00370275	0.00400964	0.00393592	0.00406383	0.0032394	0.0033712	0.00321786	0.00439207	0.00406004	0.00401466
NSP_RS02675	NSP6000	hypothetical protein	-0.377632	0.206636	-0.0619274	0.172867	0.0335245	0.199675	0.355398	0.183811	0	0	0	0	411	0.00315781	0.00489397	0.00471688	0.00466896	0.0053134	0.00396358	0.00280261	0.00261333	0.00329603	0.00459603	0.00361667	0.00444394
NSP_RS02680	NSP6010	tetratricopeptide repeat protein	0.0481739	0.125191	0.0350152	0.107885	0.11158	0.127873	0.104026	0.104891	0	0	0	0	412	0.00258052	0.00302526	0.00303336	0.00351849	0.003446	0.00303168	0.00248074	0.00256291	0.00291194	0.00345767	0.00315607	0.0031062
NSP_RS02685	NSP6020	iron export ABC transporter permease subunit FetB	0.061904	0.141609	-0.320728	0.134401	0.15327	0.142254	-0.223986	0.132692	0	0	0	0	413	0.00367987	0.00329753	0.00315066	0.00426382	0.00383576	0.00397658	0.00286405	0.00328937	0.00327804	0.00335175	0.00322689	0.00261573
NSP_RS02695	NSP6050	DegT/DnrJ/EryC1/StrS family aminotransferase	0.0896113	0.130047	-0.144154	0.108146	-0.109001	0.134775	-0.33723	0.107931	0	0	0	0	414	0.00824024	0.00680761	0.00677974	0.00743359	0.0069831	0.0072814	0.00697782	0.00689155	0.0067898	0.00644443	0.00593184	0.00628273
NSP_RS02700	NSP6060	DUF561 domain-containing protein	-0.301998	0.14772	0.335991	0.147042	-0.0479642	0.15911	0.596111	0.13347	0	0	0	0	415	0.0183292	0.0231453	0.0223341	0.0238396	0.0256053	0.0168819	0.0167534	0.0158899	0.0130578	0.0267564	0.0254295	0.0269357
NSP_RS02705	NSP6070	Tab2/Atab2 family RNA-binding protein	0.000147541	0.118477	0.12375	0.105697	-0.168487	0.118401	-0.0392609	0.104771	0	0	0	0	416	0.0081981	0.00939071	0.00938462	0.00877341	0.00893254	0.00800343	0.00763722	0.00763129	0.00875654	0.00904274	0.00842842	0.00909571
NSP_RS02710	NSP6080	TldD/PmbA family protein	-0.19116	0.117213	-0.151517	0.113026	-0.0525282	0.128828	-0.00711429	0.0980271	0	0	0	0	417	0.00820344	0.00798432	0.00703214	0.00713013	0.0084858	0.00836945	0.00583168	0.00603996	0.00621703	0.00691267	0.0068346	0.00675235
NSP_RS02715	NSP6090	chloride channel protein	-0.144722	0.176818	0.366839	0.170313	0.295378	0.192851	0.814354	0.147364	0	0	0	0	418	0.000473225	0.000625548	0.000597577	0.00083244	0.000859767	0.000539965	0.00037547	0.000438498	0.000555952	0.000949729	0.00092172	0.000850516
NSP_RS02720	NA	class I SAM-dependent methyltransferase	0.449403	0.240258	-0.1943	0.195704	0.60294	0.223516	-0.035413	0.212794	0	0	0	0	419	0.000735406	0.000942956	0.000902613	0.0012168	0.00159532	0.00136709	0.000989179	0.000919505	0.00122286	0.00122193	0.00119978	0.00103774
NSP_RS02725	NA	hypothetical protein	0.630789	0.360869	-0.0632773	0.276578	0.900944	0.336723	0.212794	0.300457	0	0	0	0	419	0.000497955	0.000518773	0.000704821	0.00087541	0.00117189	0.00140874	0.000653584	0.000841072	0.00090359	0.00104285	0.00104256	0.00106712
NSP_RS02730	NSP6110	glycosyltransferase family 4 protein	0.33861	0.194052	0.368011	0.139909	0.512906	0.179028	0.547121	0.158952	0	0	0	0	419	0.000649831	0.0009074	0.000664651	0.00109456	0.00125557	0.00101645	0.000640283	0.000884969	0.000964787	0.00142934	0.00132521	0.00136293
NSP_RS02735	NSP6120	serine/threonine protein kinase	0.181843	0.129531	-0.00622611	0.127712	0.019453	0.143384	-0.16376	0.11227	0	0	0	0	420	0.00205827	0.00181977	0.00189228	0.00214163	0.0018885	0.00223203	0.0017748	0.00188252	0.00220068	0.002062	0.00194142	0.00193239
NSP_RS02740	NSP6130	hypothetical protein	1.19677	0.141315	0.276407	0.178372	-0.295819	0.174958	-1.21238	0.139637	1	0	0	-1	421	0.00500009	0.00514982	0.00593541	0.00464804	0.00399124	0.00535752	0.00962774	0.0112373	0.0121063	0.00481134	0.00629882	0.00503923
NSP_RS02745	NA	hypothetical protein	0.551395	0.652115	0.128548	0.611746	0.220553	0.671797	-0.196698	0.595603	0	0	0	0	422	0.000165466	4.82193e-05	9.82683e-05	4.66671e-05	0.000214052	0.000149318	0.000125642	9.07407e-05	0.000218367	0.000200473	0.000149972	6.9699e-05
NSP_RS23840	NSP6160	hypothetical protein	-0.0119829	0.183567	-1.02199	0.19374	-0.445486	0.198975	-1.45041	0.182789	0	-1	0	-1	423	0.00617088	0.00480399	0.0041684	0.00429771	0.00350141	0.00412534	0.00423759	0.0044062	0.00478987	0.0019661	0.00198382	0.00163387
NSP_RS02750	NSP6170	hypothetical protein	0.0921663	0.143318	-0.565011	0.135766	-0.600769	0.143826	-1.25266	0.136872	0	0	0	-1	424	0.00866442	0.00954742	0.0105498	0.00704007	0.00652034	0.00673849	0.0096462	0.00837666	0.00920887	0.00430811	0.00443489	0.00430142
NSP_RS02755	NSP6190	GAF domain-containing protein	0.175303	0.120358	0.350403	0.098718	0.496042	0.114118	0.6768	0.105523	0	0	0	0	425	0.0045876	0.00486152	0.00530048	0.00747652	0.00769982	0.00712656	0.00466888	0.00453814	0.00566649	0.00873425	0.00901561	0.00920757
NSP_RS02760	NSP6200	SRPBCC family protein	-0.276537	0.170309	0.717844	0.160757	0.034806	0.173872	1.03507	0.153382	0	0	0	1	425	0.00260592	0.00357753	0.00337604	0.00376369	0.00388753	0.00282688	0.00194175	0.00238781	0.00269756	0.00505557	0.00513041	0.00610096
NSP_RS02765	NSP6210	tRNA-Glu	-0.0108449	0.591654	-0.0712438	0.605968	-0.329385	0.58392	-0.38348	0.611838	0	0	0	0	426	0.00106822	0.000856058	0.000872299	0.000276167	0.00107184	0.00106036	0.00042487	0.00128877	0.000775354	0.000762659	0.000887505	0.000515581
NSP_RS02770	NSP6230	cation:proton antiporter	-0.343469	0.133457	0.504984	0.158025	0.764199	0.163008	1.61923	0.119749	0	0	0	1	427	0.00320854	0.00356943	0.00302544	0.00658706	0.00689452	0.00441122	0.00244732	0.00222133	0.00216675	0.00819969	0.00751472	0.00827632
NSP_RS02775	NSP6240	cytochrome b N-terminal domain-containing protein	-0.120081	0.192021	0.415218	0.196991	0.952321	0.229744	1.49876	0.140656	0	0	0	1	428	0.00174996	0.00263377	0.00174269	0.00492142	0.00502239	0.00272214	0.00147693	0.00158345	0.00192077	0.00549529	0.00522346	0.00522845
NSP_RS02780	NSP6250	lipase	-0.309575	0.329245	0.454619	0.24435	0.139575	0.285504	0.91172	0.289038	0	0	0	0	429	0.000478231	0.000420823	0.000306291	0.000552732	0.000472154	0.000400249	0.000212588	0.000271515	0.000394763	0.000562365	0.00059833	0.000695179
NSP_RS02785	NSP6260	hypothetical protein	-0.307396	0.170417	1.23907	0.204376	0.4627	0.190102	2.01612	0.17715	0	1	0	1	430	0.0013107	0.00200494	0.0018527	0.00282975	0.00285934	0.00193561	0.00115238	0.00114299	0.00141536	0.00502148	0.00466308	0.00725579
NSP_RS02790	NSP6270	TldD/PmbA family protein	-0.041441	0.126373	0.0294178	0.120777	0.315622	0.123572	0.391974	0.120305	0	0	0	0	431	0.00305118	0.00294916	0.00295692	0.00422473	0.00389563	0.0038287	0.00230115	0.00261333	0.00286047	0.00383577	0.00362719	0.00411179
NSP_RS02795	NSP6280	hypothetical protein	0.0456432	0.301043	-0.0557539	0.245621	0.259347	0.269422	0.164412	0.278785	0	0	0	0	432	0.000607756	0.000624423	0.000780491	0.0009508	0.000887005	0.000757975	0.000557833	0.000545227	0.000769156	0.000875239	0.000683613	0.000812319
NSP_RS02800	NSP6290	deoxyribodipyrimidine photo-lyase	-0.118482	0.158835	-0.0480888	0.131665	-0.00906342	0.154207	0.0670268	0.13931	0	0	0	0	432	0.00209673	0.00271813	0.00259344	0.00275818	0.00276761	0.00234147	0.00177521	0.00193442	0.00237236	0.00239956	0.00240553	0.00241094
NSP_RS02805	NSP6300	Rieske 2Fe-2S domain-containing protein	0.0255266	0.126179	0.142361	0.103806	-0.0472385	0.118556	0.075118	0.112303	0	0	0	0	433	0.00350656	0.00369754	0.00372274	0.00383717	0.0037692	0.00371701	0.00339015	0.00300006	0.00350406	0.00411476	0.00396087	0.0037975
NSP_RS02810	NSP6310	hypothetical protein	-0.301586	0.396045	0.46008	0.377926	-0.373036	0.394293	0.3951	0.377095	0	0	0	0	434	0.000878999	0.000855369	0.000717786	0.000746674	0.000962159	0.000342782	0.000561876	0.000492367	0.000729157	0.000956291	0.000751164	0.000945482
NSP_RS02815	NSP6320	thioredoxin-dependent thiol peroxidase	-0.154057	0.248402	0.0443245	0.242139	-0.344516	0.228298	-0.141348	0.260654	0	0	0	0	434	0.000974747	0.00110663	0.00103182	0.000952009	0.000829862	0.000833193	0.000936928	0.000849333	0.000668204	0.00110833	0.000715366	0.000737066
NSP_RS02820	NSP6330	hypothetical protein	0.0650289	0.181712	-0.0245695	0.187829	-0.0918923	0.193742	-0.174901	0.173323	0	0	0	0	435	0.00160644	0.00182726	0.00150082	0.0015648	0.00141808	0.00193413	0.0014469	0.00163802	0.00147445	0.00175616	0.00149828	0.00135663
NSP_RS02825	NSP6340	IscS subfamily cysteine desulfurase	0.0188362	0.164194	0.198848	0.144949	-0.117475	0.161373	0.0681919	0.147595	0	0	0	0	435	0.00129744	0.00114239	0.00126107	0.00113441	0.0014019	0.00114418	0.00108302	0.00116894	0.00109128	0.00139941	0.0013324	0.00127071
NSP_RS02830	NSP6350	Type 1 glutamine amidotransferase-like domain-containing protein	-0.355281	0.138675	0.217367	0.13609	-0.0645188	0.14671	0.514637	0.124418	0	0	0	0	436	0.00406144	0.00455168	0.00366792	0.00408283	0.00495574	0.00356279	0.00281003	0.00251457	0.00321762	0.00456758	0.00446986	0.00481409
NSP_RS02835	NSP6360	glycosyltransferase family 4 protein	0.296495	0.157797	-0.170794	0.151072	0.119223	0.166007	-0.342233	0.142737	0	0	0	0	437	0.00172415	0.00161784	0.001301	0.00173785	0.00169615	0.0019552	0.00162109	0.00176416	0.00167917	0.00168804	0.0015993	0.00127038
NSP_RS02840	NSP6370	translation elongation factor 4	0.211031	0.120632	-0.0326084	0.0915527	0.214898	0.12689	-0.0231334	0.0900881	0	0	0	0	438	0.012993	0.0107373	0.010859	0.0149829	0.0143283	0.0137483	0.0117207	0.011773	0.0121511	0.013642	0.0134796	0.0128532
NSP_RS02845	NSP6380	hypothetical protein	0.0672704	0.125402	0.071125	0.112196	0.145736	0.13045	0.154588	0.106986	0	0	0	0	439	0.0259384	0.0252694	0.0287491	0.0325228	0.0296229	0.0325792	0.0245376	0.0255709	0.0243997	0.0327049	0.0306444	0.0312851
NSP_RS02850	NSP6390	GAF domain-containing protein	-0.109789	0.132676	0.425712	0.117599	0.212507	0.12856	0.753717	0.120393	0	0	0	0	440	0.00421801	0.00487114	0.00475699	0.0061372	0.0061413	0.00492566	0.00405716	0.00380444	0.0034921	0.00730118	0.00708847	0.00749335
NSP_RS02855	NSP6400	NifU family protein	0.305656	0.114256	-0.194455	0.100303	-0.176543	0.11504	-0.671247	0.100656	0	0	0	0	441	0.0632671	0.0597869	0.0641986	0.0618478	0.0574283	0.0582502	0.0626688	0.0647563	0.0795107	0.0519786	0.0479318	0.0475437
NSP_RS02860	NSP6410	glycoside hydrolase	0.226648	0.127018	0.381699	0.128154	0.200846	0.138879	0.361958	0.112275	0	0	0	0	442	0.00263712	0.00250715	0.00217799	0.00298269	0.00346266	0.00260041	0.00247014	0.00236778	0.00279839	0.00357045	0.00365537	0.00391699
NSP_RS02865	NSP6430	HlyD family efflux transporter periplasmic adaptor subunit	-0.0575184	0.115861	0.119997	0.122046	-0.102342	0.138674	0.0800754	0.0930711	0	0	0	0	443	0.0183071	0.0167858	0.0194672	0.0178182	0.0164398	0.020086	0.0148947	0.0162255	0.0155435	0.0193758	0.0190389	0.017826
NSP_RS02870	NSP6440	peptidase domain-containing ABC transporter	-0.179747	0.114672	0.420663	0.0914431	-0.18174	0.11537	0.423939	0.0935271	0	0	0	0	444	0.00743501	0.00873682	0.00864997	0.00804524	0.00776104	0.00761278	0.00589626	0.00681193	0.0067989	0.0100479	0.00992679	0.00978799
NSP_RS02875	NSP6450	peptidylprolyl isomerase	0.169333	0.12338	0.176719	0.11651	-0.0738047	0.134262	-0.0610844	0.105338	0	0	0	0	445	0.032175	0.0289895	0.0267139	0.0332298	0.0278961	0.0282748	0.0292958	0.0305659	0.027865	0.0333093	0.0335817	0.0292124
NSP_RS02880	NSP6460	toxin-antitoxin system HicB family antitoxin	0.3888	0.156081	0.0959866	0.151356	-0.175546	0.16704	-0.463314	0.140858	0	0	0	0	446	0.00618324	0.0057758	0.00761133	0.00600733	0.00581981	0.00676328	0.00723696	0.00688969	0.00886175	0.00729199	0.00563458	0.00599918
NSP_RS02885	NSP6470	PIN domain-containing protein	-0.0316031	0.128375	-0.0221533	0.115569	-0.344612	0.122321	-0.329715	0.120982	0	0	0	0	446	0.0112637	0.0119956	0.0113205	0.00956257	0.00954954	0.0100094	0.0100533	0.0104713	0.00945516	0.00891639	0.00924903	0.0090849
NSP_RS02890	NSP6480	hypothetical protein	0.0363233	0.216936	0.302496	0.202146	0.37208	0.239752	0.649745	0.173176	0	0	0	0	447	0.00198044	0.0033726	0.00249321	0.00264536	0.00483239	0.00333789	0.00216616	0.00206578	0.00287496	0.0046346	0.00403125	0.00394297
NSP_RS02895	NSP6490	phytase	0.897427	0.129825	1.70894	0.207732	4.63255	0.181463	5.45196	0.15391	0	1	1	1	448	0.000456655	0.000502953	0.000431667	0.0123114	0.0161062	0.00876162	0.000683744	0.000720385	0.000908745	0.0348822	0.0323075	0.0469387
NSP_RS02900	NSP6500	DNA starvation/stationary phase protection protein	1.76477	0.150463	0.765556	0.151419	0.155409	0.143903	-0.838659	0.153024	1	0	0	0	449	0.00518662	0.00474478	0.00500513	0.00562494	0.00570365	0.00649831	0.0122483	0.0138216	0.0196007	0.00896972	0.0113859	0.00847539
NSP_RS02905	NSP6510	ChaB family protein	1.8351	0.155528	1.08937	0.1575	0.32237	0.163977	-0.419118	0.148846	1	1	0	0	450	0.00346915	0.00286152	0.00384168	0.00469879	0.00409374	0.00486309	0.00892504	0.0101471	0.0136466	0.00886823	0.0110679	0.00774312
NSP_RS02910	NSP6520	GlsB/YeaQ/YmgE family stress response membrane protein	1.19715	0.346643	0.490798	0.38995	-0.423009	0.398923	-1.12351	0.338055	1	0	0	-1	451	0.000547477	0.000457819	0.000647923	0.000295387	0.000599272	0.000448938	0.000823673	0.00157949	0.00100209	0.000679781	0.000711955	0.000386025
NSP_RS02915	NSP6540	STAS domain-containing protein	0.120035	0.135063	-0.360261	0.166245	-0.187492	0.168382	-0.664133	0.128269	0	0	0	0	452	0.00811304	0.00776419	0.00808301	0.00747352	0.00625091	0.00873753	0.00730745	0.00774496	0.00817568	0.00571737	0.00535973	0.0056114
NSP_RS02920	NSP6550	SpoIIE family protein phosphatase	-0.0340476	0.163282	0.062082	0.167528	-0.148578	0.176523	-0.0476567	0.151587	0	0	0	0	453	0.00128023	0.00119085	0.00118233	0.00101067	0.00115111	0.00136726	0.000995662	0.00106878	0.00112007	0.00120782	0.00112823	0.00117183
NSP_RS02925	NSP6560	DUF1350 family protein	-0.113895	0.155877	-0.300894	0.129766	0.186152	0.153734	0.00458187	0.134863	0	0	0	0	454	0.0025384	0.00314631	0.00330734	0.00334253	0.00376957	0.0038216	0.00215049	0.00259291	0.00265316	0.00286747	0.00273324	0.00283261
NSP_RS02930	NSP6570	hypothetical protein	-0.00635091	0.186755	-0.378644	0.202297	-0.513767	0.197183	-0.88167	0.191673	0	0	0	0	455	0.00149142	0.00125212	0.0014112	0.00106493	0.000884279	0.00117202	0.00127113	0.00106033	0.00137894	0.00081128	0.000708064	0.000771259
NSP_RS02935	NSP6580	MlaE family lipid ABC transporter permease subunit	-0.272048	0.173223	-0.155301	0.136485	0.53829	0.151892	0.660295	0.156611	0	0	0	0	456	0.00172952	0.001857	0.00156315	0.00270886	0.00284892	0.00244187	0.00130233	0.00119524	0.00127973	0.00254953	0.00213448	0.00212987
NSP_RS02940	NSP6590	S-layer homology domain-containing protein	0.608153	0.142686	0.665327	0.140138	-0.0645727	0.146174	-0.00189448	0.132242	0	0	0	0	457	0.00117001	0.00110236	0.001162	0.00116906	0.00130666	0.00105939	0.00142909	0.00164049	0.00160094	0.00165562	0.00197832	0.00167583
NSP_RS02945	NSP6600	hypothetical protein	0.057566	0.190808	-0.379069	0.1702	0.0920984	0.182016	-0.339551	0.180633	0	0	0	0	458	0.00412161	0.00559344	0.00435656	0.00472893	0.00589465	0.00531571	0.00416412	0.00471851	0.00397429	0.00378034	0.00431919	0.0035198
NSP_RS02950	NSP6610	hypothetical protein	0.0545591	0.187021	-0.347929	0.193081	-0.264425	0.178494	-0.662444	0.198436	0	0	0	0	459	0.00366366	0.00415758	0.00395985	0.00362275	0.00339555	0.0034509	0.00315899	0.00335539	0.00442558	0.00274934	0.00303943	0.00201353
NSP_RS02955	NSP6620	type II toxin-antitoxin system RelE/ParE family toxin	-0.0290646	0.207444	-0.50754	0.219599	-0.00220729	0.204001	-0.475244	0.218925	0	0	0	0	459	0.00248977	0.00295302	0.00290061	0.00285796	0.00261631	0.00338591	0.00202017	0.00258329	0.00267463	0.00222791	0.00225889	0.00144205
NSP_RS02960	NSP6630	PIN domain-containing protein	0.0714895	0.196274	-0.0882617	0.205293	-0.332934	0.192204	-0.487093	0.204602	0	0	0	0	460	0.00174535	0.00204811	0.00181549	0.00153095	0.00172284	0.00150048	0.00169209	0.00163568	0.00190027	0.0016318	0.00155367	0.00104699
NSP_RS02965	NSP6640	hypothetical protein	0.474789	0.222035	-0.283659	0.223126	-0.0417159	0.22202	-0.794657	0.221953	0	0	0	0	460	0.00168475	0.00243025	0.00180814	0.00196624	0.00208124	0.00203072	0.00209642	0.00255526	0.00258547	0.00183289	0.00175167	0.00114306
NSP_RS02970	NSP6650	GUN4 domain-containing protein	0.389589	0.154914	-0.4693	0.139609	-0.193491	0.159946	-1.0472	0.139682	0	0	0	-1	461	0.00541526	0.00418193	0.00517249	0.00476004	0.00428403	0.00483789	0.00483149	0.00562757	0.00696791	0.00347963	0.00305534	0.00300814
NSP_RS02975	NA	type II toxin-antitoxin system PemK/MazF family toxin	0.328623	0.183824	-0.313556	0.230761	-0.551586	0.201174	-1.1876	0.203804	0	0	0	-1	462	0.0025209	0.00251406	0.0027244	0.00171864	0.00171696	0.00222432	0.00240638	0.00301885	0.00330714	0.00158205	0.00171278	0.00103827
NSP_RS02980	NSP6680	ribbon-helix-helix domain-containing protein	0.196851	0.189683	-0.418539	0.19288	-0.420718	0.190722	-1.03067	0.193174	0	0	0	-1	462	0.00442002	0.00426936	0.00366514	0.00351138	0.00304389	0.00331243	0.00352767	0.00402594	0.00514167	0.00242425	0.00239307	0.00220399
NSP_RS02985	NSP6690	type II toxin-antitoxin system VapC family toxin	0.317365	0.263434	0.114056	0.296476	-0.249359	0.284285	-0.447814	0.267676	0	0	0	0	463	0.000921402	0.000751358	0.000985616	0.00053493	0.000955491	0.000930673	0.000771531	0.00101413	0.00122025	0.000784792	0.0010798	0.000617928
NSP_RS02990	NSP6700	DUF2281 domain-containing protein	0.611941	0.234744	-0.365128	0.244111	-0.201979	0.251035	-1.17523	0.230129	0	0	0	-1	463	0.00146663	0.00119343	0.00181796	0.00121334	0.00150659	0.00150064	0.00191155	0.00204166	0.00222735	0.000988043	0.0010573	0.00107162
NSP_RS02995	NSP6710	type II toxin-antitoxin system HicA family toxin	0.369722	0.192683	-0.293379	0.196547	-0.158037	0.195935	-0.816202	0.192213	0	0	0	0	464	0.00335301	0.00347179	0.00397381	0.00365154	0.00311807	0.00359344	0.00346977	0.00429589	0.00473828	0.00262694	0.00307669	0.0023373
NSP_RS03000	NSP6720	type II toxin-antitoxin system HicB family antitoxin	0.358219	0.175634	-0.250366	0.19799	-0.267365	0.195916	-0.870674	0.174037	0	0	0	0	464	0.00428845	0.00333152	0.00366868	0.00294144	0.00318533	0.00395285	0.00415107	0.00456673	0.00422442	0.00310342	0.00283583	0.00212899
NSP_RS03005	NSP6730	type II toxin-antitoxin system ParD family antitoxin	0.190399	0.199552	-0.25578	0.208618	-0.497219	0.216423	-0.938737	0.193389	0	0	0	0	464	0.00457836	0.00276165	0.00420767	0.00272366	0.00293685	0.00320083	0.00358323	0.00400909	0.00432368	0.00297585	0.00230684	0.00176782
NSP_RS03010	NSP6740	type II toxin-antitoxin system RelE/ParE family toxin	-0.0121385	0.16604	-0.564511	0.174546	-0.265247	0.169887	-0.81305	0.169671	0	0	0	0	465	0.00582286	0.0049277	0.0059595	0.0047209	0.00471657	0.0055026	0.00511367	0.00441175	0.00530844	0.00297106	0.00306523	0.00358837
NSP_RS03015	NSP6750	HigA family addiction module antidote protein	0.111729	0.141608	-0.20648	0.140082	-0.216831	0.150166	-0.529862	0.130163	0	0	0	0	465	0.00773609	0.00761668	0.00859146	0.00662863	0.00750021	0.00796442	0.00735828	0.00749333	0.00824627	0.0063333	0.00590583	0.00596566
NSP_RS03020	NSP6770	hypothetical protein	-0.464783	0.280402	-0.528002	0.290747	-0.449707	0.290727	-0.50851	0.285821	0	0	0	0	466	0.000875049	0.000965664	0.0015775	0.000890074	0.000659493	0.00112493	0.000547736	0.000848035	0.000832978	0.000710094	0.000643588	0.000415424
NSP_RS03025	NSP6780	hypothetical protein	-0.453422	0.249358	-0.828688	0.262879	-0.218256	0.23807	-0.587844	0.274308	0	0	0	0	467	0.000929893	0.000789043	0.000869526	0.000599602	0.000922069	0.000879617	0.000561308	0.000501548	0.000635251	0.00049988	0.000425375	0.000354831
NSP_RS03030	NSP6790	transketolase	-0.308098	0.136069	0.150267	0.16262	-1.05236	0.107518	-0.588817	0.165119	0	0	-1	0	468	0.0292881	0.0275948	0.0279323	0.0150005	0.0143294	0.014472	0.0214155	0.0219235	0.0172797	0.015256	0.0193512	0.0116889
NSP_RS03035	NSP6800	hypothetical protein	0.0887804	0.368842	-0.354146	0.305994	0.0286354	0.347979	-0.41004	0.340871	0	0	0	0	469	0.000604494	0.0013322	0.000575898	0.000859543	0.000964955	0.000825067	0.000601076	0.000698914	0.00102379	0.00067135	0.000652901	0.000641879
NSP_RS03040	NSP6810	NAD(P)/FAD-dependent oxidoreductase	-0.256355	0.117287	0.00233151	0.110728	0.14733	0.113223	0.41171	0.110215	0	0	0	0	470	0.00381464	0.00401867	0.00409074	0.00465449	0.00509038	0.00442213	0.00280421	0.00299261	0.00308884	0.00428459	0.00449502	0.00466305
NSP_RS03045	NSP6820	hypothetical protein	-0.136459	0.211135	0.163804	0.170004	-0.0757442	0.184285	0.229635	0.200046	0	0	0	0	471	0.00187263	0.00208307	0.00206934	0.00171976	0.00224866	0.00215018	0.00108388	0.00197264	0.00184612	0.00227486	0.0021596	0.00207208
NSP_RS03050	NSP6830	helicase	-0.0235568	0.279327	-0.161268	0.22828	0.254227	0.245139	0.122353	0.264087	0	0	0	0	471	0.000465444	0.000545157	0.000428807	0.00057389	0.000695634	0.000559756	0.000352449	0.000367162	0.000545738	0.000519761	0.000472969	0.000559896
NSP_RS03060	NSP6840	hypothetical protein	-0.090272	0.211444	0.0581137	0.1702	0.156563	0.187263	0.311882	0.195657	0	0	0	0	472	0.000662317	0.000617787	0.000656107	0.000836499	0.000831942	0.000657447	0.000453444	0.000465029	0.000725046	0.000764853	0.000763166	0.000767213
NSP_RS03070	NSP6860	hypothetical protein	-0.982117	0.303929	0.1247	0.238052	-0.28255	0.275401	0.830369	0.276963	0	0	0	0	473	0.00041096	0.00071357	0.000829649	0.000486961	0.000702876	0.00052692	0.000306478	0.000268564	0.000298292	0.000594965	0.000495085	0.000684317
NSP_RS26485	NSP6850	hypothetical protein	0.014548	0.460795	-0.406296	0.474949	-0.150945	0.444566	-0.566809	0.493108	0	0	0	0	473	6.28685e-05	0.000183208	0.000105788	7.09241e-05	0.000131377	0.000124812	0.000102294	0.000131011	6.63745e-05	0.000125135	7.40759e-05	3.31024e-05
NSP_RS03075	NSP6870	transposase	-0.357246	0.308483	-0.53973	0.327085	-0.269054	0.290691	-0.445503	0.344767	0	0	0	0	474	0.000601065	0.000545307	0.000568001	0.000387019	0.00045931	0.000675448	0.000460091	0.000451518	0.000263413	0.000431833	0.000327897	0.000236466
NSP_RS03080	NSP6880	hypothetical protein	0.0751653	0.187418	-0.889465	0.254849	-0.551431	0.221844	-1.50995	0.2139	0	0	0	-1	475	0.00476543	0.00541599	0.00581748	0.0030763	0.00338267	0.00516042	0.00382525	0.00595839	0.00524082	0.0024744	0.0016125	0.00190696
NSP_RS03085	NSP6890	type II toxin-antitoxin system VapC family toxin	-0.410011	0.283984	-0.180692	0.311143	-0.622505	0.26719	-0.388406	0.323271	0	0	0	0	475	0.000803323	0.000850704	0.000812178	0.00051921	0.000549577	0.000640781	0.000616203	0.000467284	0.00056226	0.000669127	0.000429059	0.000332339
NSP_RS03090	NSP6900	hypothetical protein	-0.168134	0.177118	-0.79259	0.236336	-0.706934	0.212664	-1.32738	0.196423	0	0	0	-1	476	0.00277488	0.00260952	0.00283629	0.00143478	0.00159619	0.00234692	0.00194269	0.00247669	0.00209633	0.00105122	0.000945706	0.000967586
NSP_RS03095	NSP6910	DEAD/DEAH box helicase	0.341107	0.239566	0.156164	0.200928	0.225667	0.233214	0.0466996	0.209867	0	0	0	0	476	0.000418746	0.000298292	0.000337724	0.000390266	0.00046968	0.000477246	0.000370114	0.000380461	0.00045779	0.000516731	0.000484492	0.000413203
NSP_RS03100	NSP6920	asparagine synthase B	-0.0557741	0.115333	0.243051	0.109782	0.58298	0.113261	0.887769	0.107454	0	0	0	0	477	0.00720437	0.00687373	0.00754985	0.0110649	0.0126519	0.0110797	0.00591292	0.00637821	0.00623204	0.0133304	0.0120103	0.0136767
NSP_RS03105	NSP6930	class I SAM-dependent methyltransferase	0.143795	0.115041	0.100688	0.106164	0.667663	0.109379	0.630185	0.10915	0	0	0	0	477	0.0155151	0.0155068	0.016684	0.0281771	0.0268755	0.0261519	0.0152914	0.016424	0.0151131	0.0295883	0.025073	0.028021
NSP_RS03110	NSP6940	ATP-binding cassette domain-containing protein	0.109676	0.124824	0.139076	0.0984333	0.478896	0.11337	0.514187	0.111425	0	0	0	0	477	0.00869764	0.00821089	0.0084137	0.0130897	0.0132225	0.0115753	0.00812652	0.00856146	0.00756221	0.0138395	0.0127787	0.0129614
NSP_RS03115	NSP6950	ABC transporter permease subunit	0.320871	0.18824	-0.280975	0.161754	0.0192091	0.194563	-0.577698	0.162453	0	0	0	0	477	0.000903575	0.000648068	0.000628917	0.000729607	0.000785828	0.000864166	0.000846773	0.000811377	0.000772647	0.00061271	0.000629368	0.000621316
NSP_RS03125	NSP6970	glucosamine-6-phosphate deaminase	0.185628	0.346957	0.41874	0.224641	0.94164	0.285472	1.1793	0.278578	0	0	0	1	478	0.000242537	0.000361924	0.000309602	0.000665952	0.000759829	0.000439997	0.000159668	0.000302702	0.000473495	0.000756333	0.000775453	0.00082347
NSP_RS03130	NSP6980	HAD-IA family hydrolase	0.123401	0.159237	0.29704	0.125846	0.526288	0.152495	0.705886	0.134207	0	0	0	0	479	0.00323445	0.00263919	0.00253986	0.00446991	0.00455968	0.0040182	0.00260802	0.00286166	0.00270341	0.00532762	0.00461235	0.00526811
NSP_RS03135	NSP6990	DUF4114 domain-containing protein	0.895549	0.14204	0.810375	0.129467	2.55046	0.141916	2.4717	0.118835	0	0	1	1	480	0.000788408	0.000815116	0.00067384	0.00467483	0.00546663	0.0041668	0.00120402	0.0012531	0.00130467	0.00805334	0.00715484	0.00851868
NSP_RS03140	NSP7000	metallophosphoesterase	2.1753	0.171127	1.19933	0.182655	4.38152	0.199258	3.41641	0.138802	1	1	1	1	480	0.000255291	0.000380244	0.000311651	0.00620006	0.00927808	0.00559557	0.00107385	0.00121955	0.00148615	0.0146991	0.0134178	0.0174297
NSP_RS03145	NSP7010	esterase-like activity of phytase family protein	3.16906	0.130997	1.44761	0.222494	5.52836	0.2194	3.81851	0.124679	1	1	1	1	481	0.000318479	0.000407295	0.000350383	0.0158787	0.0258542	0.0118381	0.00289182	0.00283289	0.00282231	0.0443215	0.0408774	0.0519417
NSP_RS03150	NSP7020	alpha/beta fold hydrolase	0.906861	0.157948	0.173162	0.124186	0.345804	0.176181	-0.382796	0.111871	0	0	0	0	482	0.00499242	0.00349557	0.00343266	0.00605266	0.00509935	0.00512507	0.00612521	0.00621114	0.00771047	0.00595298	0.00561347	0.00586903
NSP_RS03155	NSP7030	Asp-tRNA(Asn)/Glu-tRNA(Gln) amidotransferase subunit GatA	-0.118189	0.129856	-0.0158386	0.118814	-0.475847	0.130957	-0.367404	0.117383	0	0	0	0	483	0.00939536	0.00896522	0.00813322	0.0069413	0.00774245	0.00579132	0.00755711	0.00747972	0.00658661	0.00646604	0.00658544	0.00612318
NSP_RS03165	NSP7060	SDR family oxidoreductase	0.304017	0.163411	-0.0785681	0.154918	-0.0612866	0.162471	-0.438108	0.154209	0	0	0	0	484	0.00146232	0.00142882	0.00154107	0.0014637	0.00170338	0.00140499	0.00153025	0.00166989	0.00168009	0.00152603	0.00131759	0.00125911
NSP_RS03170	NSP7070	thioredoxin family protein	0.348881	0.253543	0.568955	0.249305	-0.149279	0.283796	0.0801599	0.218267	0	0	0	0	485	0.0014282	0.00228909	0.00225477	0.00155078	0.00286608	0.00137044	0.00204498	0.0016082	0.00314449	0.00280976	0.00256304	0.00270218
NSP_RS03175	NSP7080	heavy metal-responsive transcriptional regulator	0.673049	0.334669	0.303815	0.267013	0.293316	0.318645	-0.0678558	0.288934	0	0	0	0	486	0.000493543	0.0003296	0.000373171	0.000538739	0.000615268	0.000449087	0.000392602	0.000562362	0.000796074	0.000652533	0.000601407	0.00061935
NSP_RS03180	NSP7090	hypothetical protein	-0.0472049	0.185451	-0.219043	0.176978	-0.120024	0.176846	-0.286215	0.184339	0	0	0	0	487	0.00379737	0.00377182	0.00407631	0.0035951	0.00392245	0.00398181	0.00309517	0.0032586	0.0037268	0.00361487	0.00279948	0.00297382
NSP_RS03185	NSP7110	hypothetical protein	0.483596	0.165594	-0.424811	0.169659	-0.152668	0.17805	-1.05625	0.157226	0	0	0	-1	488	0.00384177	0.00334078	0.00416064	0.00336003	0.00357892	0.00403665	0.00448652	0.00461031	0.00513205	0.00280121	0.00260781	0.00236713
NSP_RS03190	NA	helix-turn-helix domain-containing protein	0.22836	0.204667	-0.315753	0.218624	-0.217349	0.210513	-0.756061	0.210774	0	0	0	0	489	0.00375255	0.0032273	0.00318888	0.00324961	0.00263819	0.00348268	0.00316708	0.00408563	0.00336593	0.00293327	0.00219001	0.00204974
NSP_RS03195	NSP7130	site-specific DNA-methyltransferase	0.071506	0.161094	-0.103167	0.139345	-0.134008	0.173051	-0.303378	0.131904	0	0	0	0	489	0.0020029	0.00160907	0.00140537	0.00159563	0.0015428	0.00176236	0.00146934	0.00158709	0.00165122	0.00152532	0.0014989	0.0013176
NSP_RS03200	NSP7140	hypothetical protein	0.0626029	0.181923	0.0626776	0.168718	0.0267892	0.178234	0.0323515	0.171503	0	0	0	0	490	0.00126356	0.00114521	0.00113827	0.00123668	0.00121022	0.00142598	0.000924364	0.00116148	0.00123378	0.00142479	0.00114729	0.00128072
NSP_RS03205	NSP7150	hypothetical protein	0.619175	0.939556	-0.491546	0.997175	0.045492	0.955061	-1.05726	0.978263	0	0	0	0	491	0.000133299	0.000106824	7.25674e-05	6.89237e-05	0.000218865	6.61592e-05	7.9527e-05	0.000120615	0.000241884	0.000126893	6.64491e-05	3.86025e-05
NSP_RS03210	NSP7160	TPM domain-containing protein	-0.21762	0.116849	0.272826	0.101742	0.243549	0.113374	0.739588	0.103919	0	0	0	0	492	0.0123841	0.0139725	0.0139863	0.0174979	0.017637	0.0160294	0.00927924	0.010207	0.0114568	0.0201383	0.0184274	0.020063
NSP_RS03215	NSP7170	DUF4346 domain-containing protein	-0.317539	0.126193	0.0453034	0.103293	0.17908	0.116795	0.54789	0.113869	0	0	0	0	493	0.0195457	0.0177929	0.0181121	0.0230477	0.0225989	0.0217033	0.013751	0.0128829	0.0128973	0.0218766	0.0215116	0.0225629
NSP_RS03220	NSP7180	TrkA family potassium uptake protein	-0.0930216	0.137797	-0.016129	0.139742	0.263919	0.150065	0.345435	0.125495	0	0	0	0	494	0.00611551	0.00510293	0.00536748	0.00738628	0.0063466	0.00759976	0.00453424	0.00477609	0.00454054	0.00721701	0.00597612	0.00688938
NSP_RS03225	NSP7190	TrkH family potassium uptake protein	-0.165481	0.1468	0.129959	0.134887	0.119343	0.146856	0.420421	0.132157	0	0	0	0	494	0.00169394	0.00189583	0.00175425	0.00228532	0.00217922	0.00175396	0.00148108	0.00132722	0.00141325	0.00216858	0.00212077	0.00215957
NSP_RS03230	NSP7200	methyltransferase domain-containing protein	-0.453643	0.144709	-0.236777	0.111168	-0.195615	0.125316	0.0279631	0.136596	0	0	0	0	495	0.0100365	0.00873508	0.00840981	0.0083941	0.00870785	0.00836349	0.00622702	0.00622177	0.00512519	0.00666299	0.00662481	0.00721496
NSP_RS03235	NSP7210	homogentisate phytyltransferase	-0.28992	0.133349	0.0966383	0.128131	-0.0762986	0.133036	0.316287	0.125688	0	0	0	0	495	0.00444294	0.00419277	0.00375994	0.00410074	0.00465874	0.00386757	0.00291493	0.00293895	0.00317463	0.00432164	0.00389141	0.00457742
NSP_RS03240	NSP7220	tetratricopeptide repeat protein	-0.139056	0.148134	-0.120424	0.137323	-0.118854	0.142741	-0.0946618	0.141367	0	0	0	0	495	0.00419597	0.00427969	0.00444989	0.00450822	0.00439909	0.00386761	0.00315357	0.00363237	0.00367846	0.0036312	0.00365366	0.00386632
NSP_RS03245	NSP7230	hypothetical protein	-0.284168	0.174792	-0.0447214	0.161001	0.180693	0.168759	0.426168	0.165674	0	0	0	0	496	0.00210314	0.001857	0.00176883	0.00262421	0.00253645	0.0018314	0.00154026	0.0014738	0.00114262	0.00236171	0.00191476	0.00214446
NSP_RS03250	NSP7240	carbohydrate ABC transporter permease	0.0943301	0.121659	-0.107307	0.106111	-0.0114624	0.125067	-0.207519	0.104354	0	0	0	0	497	0.0108698	0.00925811	0.00940812	0.0108024	0.0105322	0.0101121	0.00873717	0.00951593	0.00987781	0.00914454	0.00898267	0.009573
NSP_RS03255	NSP7250	aldehyde oxygenase (deformylating)	0.194778	0.111381	-0.0198929	0.0981175	-0.025325	0.117721	-0.23463	0.0919419	0	0	0	0	498	0.0379162	0.0346281	0.0396767	0.0401273	0.0384884	0.0395465	0.0353158	0.0376455	0.0416916	0.0378182	0.0355682	0.0373022
NSP_RS03260	NSP7260	long-chain acyl-[acyl-carrier-protein] reductase	-0.0449642	0.118041	0.16538	0.110916	-0.19207	0.115219	0.0244	0.110933	0	0	0	0	499	0.0105246	0.00959495	0.00973281	0.00905691	0.0101879	0.00882377	0.00878178	0.00799815	0.00898038	0.00968013	0.00964039	0.0104922
NSP_RS03265	NSP7270	acetyl-CoA carboxylase carboxyltransferase subunit alpha	-0.343855	0.137451	0.10493	0.124231	-0.19704	0.129684	0.257625	0.130326	0	0	0	0	500	0.00502112	0.00603051	0.00501258	0.00487735	0.00552516	0.00459625	0.00398365	0.00362829	0.00357722	0.00481134	0.00501925	0.00544036
NSP_RS03270	NSP7280	SDR family oxidoreductase	0.0222018	0.208048	1.02666	0.235642	0.731411	0.249374	1.74482	0.17928	0	1	0	1	501	0.000916774	0.00131093	0.00121347	0.00225861	0.00266618	0.00121338	0.000847243	0.000986776	0.00127867	0.00401278	0.0032618	0.00448734
NSP_RS03275	NSP7290	GTP cyclohydrolase I FolE	-0.123843	0.156442	0.652884	0.157002	0.522201	0.174817	1.30536	0.128398	0	0	0	1	501	0.00235885	0.00291277	0.00279815	0.00423326	0.00504347	0.0031706	0.0021137	0.00225898	0.00218516	0.0062996	0.00590229	0.00628354
NSP_RS03280	NSP7300	phosphoribosylanthranilate isomerase	0.102668	0.176654	0.35795	0.148536	0.197622	0.167256	0.458506	0.156784	0	0	0	0	502	0.00170632	0.0017359	0.00156858	0.00221889	0.00210261	0.00183576	0.00162149	0.00159019	0.00155741	0.0025775	0.00234296	0.00256834
NSP_RS03285	NSP7310	photosystem I reaction center subunit PsaK	-1.22089	0.186227	-0.110782	0.228451	-0.959483	0.394216	0.158206	0.14608	-1	0	0	0	503	0.0282898	0.0477267	0.0445262	0.0187838	0.0335087	0.0146885	0.0161306	0.0169709	0.0124643	0.0204958	0.0197486	0.0181385
NSP_RS03290	NA	photosystem I reaction center subunit PsaK	-0.0838674	0.198776	0.0797286	0.204955	-0.278962	0.207214	-0.10849	0.192806	0	0	0	0	503	0.00272588	0.00331576	0.00341841	0.00239103	0.00354323	0.00244009	0.00243942	0.00278951	0.00268518	0.00326677	0.00245078	0.00265013
NSP_RS03295	NSP7330	site-2 protease family protein	-0.0204363	0.138001	0.211888	0.121549	0.22307	0.133265	0.461399	0.124286	0	0	0	0	504	0.00298043	0.00324556	0.00329827	0.00400846	0.00448654	0.00344351	0.00250042	0.00251509	0.0033888	0.00466664	0.00416223	0.00426998
NSP_RS03300	NSP7340	ABC transporter permease	-0.260922	0.133142	0.00929447	0.115993	0.0855863	0.128278	0.361157	0.120872	0	0	0	0	505	0.00529029	0.00502074	0.00517042	0.00585852	0.00563576	0.00610319	0.00348925	0.00418133	0.00383386	0.0060036	0.00539068	0.0054526
NSP_RS03305	NSP7350	septal junction protein FraD	0.0703674	0.153658	0.26936	0.131108	0.25571	0.141633	0.460259	0.140497	0	0	0	0	506	0.00163689	0.00164713	0.00156113	0.00205547	0.00208813	0.00205244	0.00132903	0.00147742	0.00174198	0.00227289	0.00260133	0.0022169
NSP_RS03310	NA	hypothetical protein	-0.0533178	0.214481	-0.180124	0.179808	0.170522	0.192723	0.0487691	0.202256	0	0	0	0	506	0.00115369	0.00132079	0.00124331	0.00132697	0.0016623	0.00148409	0.00109566	0.00113623	0.00092284	0.00125513	0.0013028	0.0011864
NSP_RS03315	NSP7370	cob(I)yrinic acid a%2Cc-diamide adenosyltransferase	-0.622874	0.183848	0.622725	0.195794	-0.00241929	0.231923	1.25021	0.127785	0	0	0	1	507	0.00249188	0.00441531	0.00385191	0.00416679	0.0048797	0.00249625	0.00223683	0.00187553	0.00205761	0.00545696	0.00554999	0.00573996
NSP_RS03320	NSP7390	glycosyltransferase family 39 protein	-0.17058	0.214205	0.233016	0.167648	-0.108747	0.179895	0.299541	0.206122	0	0	0	0	508	0.000553833	0.000624659	0.000598543	0.000644854	0.000556834	0.000557905	0.000323079	0.000440505	0.000661058	0.000718577	0.000601251	0.000646299
NSP_RS03325	NSP7400	class I SAM-dependent methyltransferase	-0.378988	0.148112	0.00811258	0.126183	0.300673	0.131487	0.693844	0.140008	0	0	0	0	509	0.00439183	0.00447511	0.0043815	0.00612409	0.006243	0.00514858	0.00328414	0.00294899	0.00278388	0.00572253	0.00517114	0.005801
NSP_RS03330	NSP7410	hypothetical protein	-0.321478	0.122594	0.169488	0.115994	0.299615	0.123657	0.7963	0.110667	0	0	0	0	509	0.0102478	0.0112478	0.0111578	0.0150252	0.0154602	0.0126244	0.00764808	0.00761075	0.00796237	0.0157966	0.0144099	0.01573
NSP_RS03335	NSP7420	hypothetical protein	-0.0331452	0.11662	0.29865	0.114143	0.348413	0.113901	0.685908	0.112153	0	0	0	0	510	0.00756673	0.00729545	0.00760119	0.00995144	0.0103653	0.0103441	0.00604244	0.00665693	0.00687326	0.01217	0.0109366	0.0126814
NSP_RS03340	NSP7430	trifunctional serine/threonine-protein kinase/ATP-binding protein/sensor histidine kinase	-0.166154	0.118596	-0.198572	0.109267	0.0375142	0.118911	0.0106055	0.106638	0	0	0	0	511	0.00154739	0.00156023	0.00163731	0.00159044	0.00182536	0.0018039	0.00115732	0.00134505	0.00126088	0.00153248	0.00146166	0.0013283
NSP_RS03345	NSP7440	hypothetical protein	-0.124147	0.125881	0.0210081	0.105969	0.63057	0.120502	0.781738	0.108955	0	0	0	0	512	0.00593547	0.00565875	0.00549683	0.0089689	0.0103803	0.00906629	0.00459942	0.0044653	0.00490244	0.00924654	0.00891046	0.00917721
NSP_RS03350	NSP7450	phosphonate ABC transporter%2C permease protein PhnE	0.699651	0.233287	0.920329	0.171022	3.64178	0.203441	3.87059	0.164808	0	0	1	1	513	0.000628335	0.000662556	0.000567106	0.00855825	0.0102805	0.00608122	0.000868119	0.000648345	0.00118819	0.0144734	0.013856	0.0161276
NSP_RS03355	NSP7460	phosphonate ABC transporter%2C permease protein PhnE	0.969622	0.289798	1.00985	0.208014	4.36057	0.248987	4.40924	0.19554	0	1	1	1	513	0.000333873	0.000365452	0.000274856	0.00734323	0.0093326	0.00477727	0.000398383	0.000491228	0.000827498	0.0123178	0.0124136	0.0158568
NSP_RS03360	NSP7470	phosphonate ABC transporter ATP-binding protein	0.907022	0.287031	1.21005	0.204576	4.68811	0.251933	4.99895	0.187628	0	1	1	1	513	0.000292717	0.000227878	0.000373344	0.00845846	0.0110221	0.00583619	0.000508942	0.000474234	0.000534199	0.0174832	0.0158176	0.0217493
NSP_RS03365	NSP7480	phosphonate ABC transporter substrate-binding protein	2.82384	0.328613	1.40007	0.226015	7.22966	0.317348	5.81417	0.183204	1	1	1	1	513	0.000134938	6.82975e-05	0.000115989	0.0196314	0.0230029	0.0110963	0.000593193	0.000582644	0.000938193	0.0414902	0.0378885	0.0537619
NSP_RS03370	NSP7490	hypothetical protein	0.308575	0.62534	-0.0263942	0.384267	1.29603	0.482344	0.972446	0.511059	0	0	0	0	514	8.33117e-05	5.00739e-05	0.000124725	0.000215387	0.000239383	0.000248097	0.000136687	6.28205e-05	9.07065e-05	0.000208183	0.00031148	0.000132696
NSP_RS03375	NSP7500	hypothetical protein	0.522271	0.365872	0.0219127	0.245481	0.991712	0.319474	0.494393	0.293498	0	0	0	0	515	0.000169891	0.00035739	0.000312146	0.00065883	0.00055789	0.000527004	0.000329413	0.000269019	0.000462425	0.000606472	0.000486968	0.000590391
NSP_RS03380	NSP7510	phosphonate metabolism protein PhnM	0.324105	0.2863	0.766363	0.181361	0.820353	0.24812	1.26682	0.2183	0	0	0	1	515	0.00028005	0.000403058	0.000242689	0.000656048	0.000594322	0.000470883	0.000245506	0.000296499	0.000489512	0.000990197	0.000871816	0.000913626
NSP_RS03385	NSP7520	phosphonate C-P lyase system protein PhnL	0.244151	0.373066	0.74127	0.263123	0.591495	0.338673	1.09565	0.295129	0	0	0	1	515	0.000249592	0.000200021	0.00019411	0.000387164	0.000419566	0.000247757	0.000212727	0.000215089	0.000258806	0.000526108	0.000551008	0.000588569
NSP_RS03390	NSP7530	phosphonate C-P lyase system protein PhnK	0.976502	0.282314	0.539198	0.187541	1.21949	0.240217	0.787981	0.227986	0	0	1	0	515	0.00037085	0.000364741	0.000348719	0.00101978	0.000922581	0.000769712	0.000492789	0.000488093	0.000954359	0.00133188	0.00137811	0.00102514
NSP_RS03395	NSP7540	alpha-D-ribose 1-methylphosphonate 5-phosphate C-P-lyase PhnJ	0.448577	0.319803	0.465337	0.232489	0.922288	0.288629	0.944214	0.256461	0	0	0	0	515	0.000235611	0.000328907	0.000264807	0.000636637	0.000657234	0.000377224	0.000208584	0.000339275	0.000463399	0.000716275	0.000818373	0.000642698
NSP_RS03400	NSP7560	carbon-phosphorus lyase complex subunit PhnI	0.414637	0.176034	0.492942	0.136276	0.89884	0.166552	0.982535	0.142019	0	0	0	0	515	0.000866442	0.000858811	0.000788215	0.00183917	0.00174084	0.00144854	0.000918223	0.00105909	0.00100127	0.00240929	0.00221643	0.00208657
NSP_RS03405	NSP7570	phosphonate C-P lyase system protein PhnH	1.00924	0.379633	0.809126	0.193471	2.154	0.306894	1.95807	0.24928	1	0	1	1	515	0.000193979	0.000224544	0.000164269	0.00099185	0.000931899	0.000823699	0.000282895	0.000364046	0.000391106	0.00151829	0.00134303	0.00171023
NSP_RS03410	NSP7580	phosphonate C-P lyase system protein PhnG	0.66174	0.269481	0.495474	0.193984	1.54392	0.230434	1.38349	0.216992	0	0	1	1	515	0.000537987	0.00063536	0.000755317	0.00210825	0.00220057	0.00172857	0.000760185	0.000939433	0.00102761	0.00315365	0.00204668	0.00286996
NSP_RS23855	NSP7550	VOC family protein	2.24421	1.00386	0.400165	0.485935	2.86194	0.886678	1.00912	0.593201	0	0	0	0	515	5.55411e-05	0.000178041	6.04728e-05	0.000746674	0.00085114	0.000496194	0.000198818	0.000469059	0.000483768	0.000634463	0.00138436	0.000579038
NSP_RS03415	NSP7590	phosphonate metabolism transcriptional regulator PhnF	-0.431544	0.191256	-0.408603	0.193585	-0.34812	0.18445	-0.319583	0.199613	0	0	0	0	516	0.00135158	0.0017072	0.00159828	0.00140696	0.00144026	0.0010662	0.000843742	0.0010151	0.00122141	0.00112473	0.000856699	0.000808738
NSP_RS03420	NSP7600	HNH endonuclease	0.272137	0.132081	0.207627	0.12368	0.0983609	0.136541	0.0389721	0.119459	0	0	0	0	517	0.00436272	0.00409117	0.00451204	0.0049638	0.0045417	0.0053502	0.00387088	0.00462547	0.00554346	0.00562453	0.00522156	0.00547775
NSP_RS03425	NSP7610	transposase	-0.0318379	0.149005	-0.147782	0.157062	-0.177633	0.166346	-0.290014	0.137912	0	0	0	0	517	0.00421765	0.00358863	0.00408191	0.0036185	0.00331717	0.00432102	0.00323079	0.00376923	0.00337126	0.00318223	0.00315633	0.00334153
NSP_RS03430	NSP7630	nucleotide exchange factor GrpE	0.107294	0.114519	0.228152	0.125758	-0.148016	0.136862	-0.0212754	0.0959189	0	0	0	0	518	0.0207389	0.0244699	0.0244368	0.0237766	0.0251768	0.0185399	0.0206666	0.0216413	0.0245498	0.0260111	0.0236255	0.0251924
NSP_RS03435	NSP7640	molecular chaperone DnaK	0.00537855	0.120584	0.590843	0.167248	-0.0869689	0.169825	0.505531	0.106972	0	0	0	0	518	0.00539376	0.00657255	0.00561705	0.00527687	0.00781536	0.00473039	0.00459314	0.00534237	0.0057849	0.00803394	0.00858233	0.00868821
NSP_RS03440	NSP7660	molecular chaperone DnaJ	0.0329521	0.127085	0.453466	0.164212	0.19401	0.17516	0.621053	0.102121	0	0	0	0	519	0.011776	0.0130697	0.0100514	0.0162135	0.016453	0.0102389	0.0109197	0.00996937	0.0107811	0.0181871	0.0190079	0.0183142
NSP_RS03445	NSP7670	sulfurtransferase TusA family protein	0.0187159	0.135957	0.123868	0.122134	-0.0318278	0.141743	0.0795296	0.115724	0	0	0	0	519	0.0160443	0.0182471	0.013849	0.0165136	0.0187753	0.0151262	0.0134341	0.0139783	0.0159418	0.0166878	0.018683	0.0166597
NSP_RS03450	NSP7680	small ribosomal subunit biogenesis GTPase RsgA	0.0957226	0.136061	0.308622	0.116461	0.34331	0.137577	0.562306	0.114924	0	0	0	0	519	0.00367894	0.00390347	0.00311963	0.00507857	0.00520624	0.00426053	0.0031248	0.00314568	0.00392646	0.00553686	0.00579892	0.00572859
NSP_RS03455	NSP7690	glycoside hydrolase family 57 protein	-0.237463	0.12223	0.528724	0.154514	-0.548573	0.135261	0.223953	0.134913	0	0	0	0	520	0.00365505	0.00404715	0.00345549	0.00251	0.0031971	0.00247817	0.0026187	0.00284956	0.00294315	0.00351822	0.00333497	0.00430007
NSP_RS03460	NSP7700	hypothetical protein	-0.216994	0.249594	-0.155376	0.244531	-0.437625	0.235032	-0.371803	0.261012	0	0	0	0	521	0.00130974	0.0016417	0.00131634	0.000972412	0.00104767	0.00131677	0.000981758	0.00137757	0.000853157	0.00110293	0.000987722	0.000758584
NSP_RS03465	NSP7710	hypothetical protein	-0.250382	0.245158	-0.266016	0.244641	-0.209394	0.249665	-0.219997	0.241167	0	0	0	0	521	0.0013465	0.00159515	0.00191225	0.00139245	0.00121756	0.00185961	0.00116425	0.00131844	0.00113315	0.00122606	0.00130354	0.00101723
NSP_RS03470	NSP7720	NUDIX hydrolase	-0.0743515	0.185777	-0.372664	0.169245	-0.207875	0.184775	-0.500774	0.175063	0	0	0	0	522	0.0030354	0.00242112	0.00224983	0.00225476	0.00235543	0.00256041	0.00197248	0.00237263	0.00219287	0.00195348	0.00166232	0.00165076
NSP_RS03475	NSP7730	DUF3531 family protein	0.101324	0.156605	-0.662445	0.146552	-0.193515	0.167723	-0.952736	0.1392	0	0	0	0	522	0.00602492	0.00448344	0.00493554	0.00465806	0.00456934	0.00528288	0.00501521	0.00484591	0.00493539	0.00300424	0.00283179	0.00289135
NSP_RS03480	NSP7740	hypothetical protein	0.18268	0.13674	0.101092	0.125613	0.156671	0.147751	0.0795546	0.114882	0	0	0	0	523	0.00486508	0.00407076	0.00496553	0.00572529	0.00505265	0.00583913	0.00429395	0.00503463	0.00476195	0.00590273	0.00534034	0.00571576
NSP_RS03485	NSP7750	energy-coupling factor ABC transporter ATP-binding protein	0.0350875	0.127146	-0.0955069	0.11871	-0.213061	0.130322	-0.337809	0.114239	0	0	0	0	524	0.00625021	0.0060871	0.00554805	0.00508199	0.00580747	0.00564539	0.00526034	0.00518061	0.00588726	0.00509596	0.00508028	0.00452091
NSP_RS03490	NSP7760	16S rRNA (guanine(527)-N(7))-methyltransferase RsmG	0.118957	0.155638	-0.150456	0.145041	-0.113404	0.165903	-0.376755	0.136231	0	0	0	0	524	0.00357802	0.00323284	0.00273082	0.00277509	0.00314858	0.00351689	0.00276252	0.00282494	0.00369191	0.00283839	0.00275414	0.002499
NSP_RS03495	NSP7770	family 10 glycosylhydrolase	2.14608	0.199712	-0.0565671	0.289771	-0.22894	0.223738	-2.43051	0.419839	1	0	0	-1	525	0.000772527	0.000550307	0.000516768	0.000522149	0.000514	0.000651568	0.00213277	0.00194325	0.00329842	0.000370103	0.000805444	0.000368478
NSP_RS03500	NSP7790	cytochrome P450	0.317841	0.313381	-0.0955775	0.276805	0.0908236	0.299091	-0.317434	0.296469	0	0	0	0	526	0.000418282	0.000861962	0.000618074	0.000756973	0.000686782	0.000667296	0.000802126	0.000648827	0.000585526	0.000583049	0.000506388	0.00079601
NSP_RS03505	NSP7800	peptidylprolyl isomerase	0.163946	0.257937	-0.0178209	0.238699	-0.184178	0.24885	-0.360788	0.24951	0	0	0	0	527	0.00043986	0.000558679	0.000460844	0.000463453	0.000463305	0.000436626	0.00049514	0.000450574	0.000493962	0.000418721	0.000446813	0.000413387
NSP_RS03510	NSP7820	HlyD family efflux transporter periplasmic adaptor subunit	0.0585467	0.217674	-0.286973	0.207264	0.0827166	0.202076	-0.257155	0.220663	0	0	0	0	528	0.000453371	0.000396968	0.000361079	0.000447136	0.000505453	0.000429202	0.000315565	0.000400103	0.00041439	0.000451563	0.000343192	0.000277175
NSP_RS03515	NSP7830	peptidase domain-containing ABC transporter	0.0440079	0.187281	0.060224	0.226353	-0.0953913	0.193315	-0.0708411	0.208766	0	0	0	0	529	0.000312992	0.000412929	0.000329192	0.000347893	0.000428837	0.000278987	0.000335358	0.000328807	0.000290546	0.000376998	0.000435174	0.000229376
NSP_RS03520	NSP7840	helix-turn-helix domain-containing protein	1.24757	0.216741	-0.256827	0.188478	0.987542	0.216094	-0.511252	0.188662	1	0	0	0	529	0.00069358	0.000632789	0.000662222	0.00137932	0.00129648	0.00155702	0.00126048	0.00130023	0.00168842	0.00124939	0.000989372	0.00113716
NSP_RS03525	NSP7850	HetP family heterocyst commitment protein	-0.473598	0.149483	-0.149757	0.144882	0.0844674	0.144502	0.413935	0.146285	0	0	0	0	530	0.00589464	0.0070005	0.00686267	0.00811549	0.00752123	0.00676776	0.00400406	0.00415562	0.00448477	0.00743673	0.00557601	0.00617007
NSP_RS03530	NSP7860	hypothetical protein	0.128432	0.13699	0.277349	0.117489	0.535118	0.135547	0.689252	0.120531	0	0	0	0	531	0.0112467	0.0108942	0.0124544	0.0173133	0.0167841	0.0195528	0.00990562	0.0100027	0.0140185	0.0213819	0.0212236	0.0192946
NSP_RS03535	NSP7870	hypothetical protein	-0.0107243	0.122287	0.130208	0.0963965	0.192811	0.117746	0.339572	0.10356	0	0	0	0	532	0.00324251	0.00313526	0.00282434	0.00383689	0.0039333	0.00350887	0.00274319	0.00248507	0.00290142	0.00406329	0.00396677	0.00368524
NSP_RS03540	NSP7880	ribose-5-phosphate isomerase RpiA	-0.693073	0.334027	-0.2625	0.134332	-0.317844	0.137235	0.119312	0.335078	0	0	0	0	533	0.0183982	0.0188971	0.0193551	0.0181376	0.0175376	0.013146	0.012945	0.0112803	0.00651454	0.0129724	0.0125111	0.0130434
NSP_RS03545	NSP7890	S-layer homology domain-containing protein	0.453397	0.144199	0.176487	0.122094	-0.320063	0.138257	-0.591035	0.131525	0	0	0	0	534	0.00464549	0.00532246	0.00585712	0.00435971	0.00479106	0.00443363	0.00578871	0.00574501	0.00786123	0.00477158	0.00464938	0.00514275
NSP_RS03550	NSP7900	1-deoxy-D-xylulose-5-phosphate synthase	0.00439573	0.1181	0.340773	0.153298	-0.396276	0.152079	-0.0535578	0.112535	0	0	0	0	535	0.0111711	0.0132212	0.0126896	0.010228	0.0122429	0.00784002	0.0113382	0.0108642	0.0107882	0.0116361	0.0116333	0.0129443
NSP_RS03555	NSP7910	cation:proton antiporter	-0.229992	0.147154	0.171732	0.129387	-0.111677	0.164104	0.296665	0.109039	0	0	0	0	536	0.00193979	0.00285516	0.00237252	0.00237375	0.00274969	0.00198009	0.00176681	0.00175522	0.00189139	0.00258212	0.00259796	0.00239307
NSP_RS03560	NSP7920	S-methyl-5-thioribose-1-phosphate isomerase	-0.00870337	0.161927	0.244683	0.152212	0.0610021	0.173768	0.321299	0.137435	0	0	0	0	537	0.00164948	0.00204516	0.00153841	0.00193749	0.00233697	0.00156938	0.00159682	0.00146437	0.00152707	0.00218643	0.00220304	0.00215586
NSP_RS03565	NSP7930	hypothetical protein	1.48912	0.130625	-0.0993758	0.157615	-0.0678678	0.134072	-1.65151	0.146155	1	0	0	-1	538	0.0124617	0.0123592	0.0116826	0.0117478	0.0114957	0.013963	0.0281845	0.025603	0.0379261	0.00989157	0.0132797	0.00987714
NSP_RS03570	NSP7940	ABC transporter ATP-binding protein	0.229956	0.127346	-0.264459	0.113585	0.139078	0.139901	-0.349873	0.102525	0	0	0	0	539	0.0192171	0.0159139	0.0155768	0.0210926	0.0182855	0.0203929	0.0177338	0.0158168	0.0194843	0.0167929	0.0151059	0.0154425
NSP_RS03575	NSP7950	GUN4 domain-containing protein	-0.317606	0.136919	0.0737566	0.131214	-0.0377074	0.144028	0.359346	0.121251	0	0	0	0	540	0.00446647	0.00545157	0.00484357	0.00560005	0.0054475	0.00434478	0.00340701	0.00355283	0.0035343	0.0050272	0.00511342	0.00520496
NSP_RS03580	NSP7960	NADP-dependent isocitrate dehydrogenase	-0.210793	0.126758	-0.265229	0.100128	-0.17929	0.121073	-0.228146	0.111255	0	0	0	0	541	0.00895689	0.00829128	0.00766742	0.00829375	0.00777339	0.007512	0.00666332	0.00640652	0.00602363	0.00643832	0.00632844	0.00587059
NSP_RS03585	NA	hypothetical protein	0.291903	0.240808	-0.423213	0.230411	-0.11622	0.231468	-0.825465	0.242505	0	0	0	0	542	0.00181245	0.00152334	0.00149207	0.00150859	0.00152424	0.00175524	0.00195166	0.00184	0.0014439	0.00115725	0.00118998	0.00104975
NSP_RS03595	NSP7980	hypothetical protein	0.200567	0.215288	0.0133141	0.194611	-0.072652	0.205348	-0.254528	0.206217	0	0	0	0	543	0.00059289	0.000602153	0.00053688	0.00058884	0.000533322	0.000635147	0.000483304	0.000538247	0.000766949	0.000625866	0.000532583	0.000530392
NSP_RS03600	NSP7990	aminoglycoside phosphotransferase family protein	-0.216117	0.24351	0.226114	0.273401	-0.483608	0.233332	-0.0361273	0.271988	0	0	0	0	544	0.000381933	0.000419763	0.000499015	0.000315973	0.000340425	0.000341212	0.00033203	0.000296221	0.00037227	0.000441487	0.000456942	0.00020857
NSP_RS03605	NSP8020	hypothetical protein	1.2236	0.805454	0.881702	0.550349	0.890368	0.782622	0.557025	0.584495	0	0	0	0	545	7.92477e-05	4.23389e-05	0.000143807	0.000191221	0.000202405	0.00015733	0.000157599	0.000191219	0.000230085	0.000301757	0.000237029	0.000428394
NSP_RS03610	NSP8040	hypothetical protein	-0.0855501	0.404788	1.15079	0.366316	-0.261742	0.428357	0.987694	0.339945	0	1	0	0	546	0.000567313	0.00099194	0.00058961	0.000426671	0.00112906	0.000358363	0.000338463	0.000497777	0.000973295	0.00122738	0.00151686	0.00122471
NSP_RS03615	NSP8050	hypothetical protein	-0.00161153	0.389257	1.3958	0.303722	-0.0394995	0.388841	1.3661	0.305359	0	1	0	1	547	0.000484188	0.000776047	0.000749151	0.000632476	0.00105999	0.000404739	0.000395296	0.000584156	0.000813868	0.00167386	0.00190553	0.00159406
NSP_RS03620	NSP8060	hypothetical protein	0.292	0.434014	0.517958	0.319404	0.517151	0.389035	0.751671	0.361888	0	0	0	0	548	0.000438088	0.000429098	0.000450488	0.000553713	0.00095907	0.000531504	0.000319448	0.000411086	0.000741959	0.00097308	0.000800749	0.000986749
NSP_RS03625	NSP8070	hypothetical protein	0.390305	0.485786	0.854837	0.356657	0.172633	0.439772	0.642368	0.409913	0	0	0	0	549	0.00033523	0.000619963	0.000393073	0.000400004	0.000818571	0.00038396	0.000184616	0.000435555	0.000973295	0.000810073	0.000899832	0.00101561
NSP_RS03630	NSP8080	hypothetical protein	0.0781033	0.305907	-0.529098	0.250863	0.404495	0.257944	-0.197282	0.302969	0	0	0	0	550	0.00120049	0.00104572	0.0013355	0.00148435	0.0019711	0.00168387	0.000903063	0.00085012	0.00170484	0.0013167	0.00117087	0.000876695
NSP_RS03635	NSP8090	hypothetical protein	0.574144	0.296114	-0.156897	0.250521	0.543106	0.274619	-0.183268	0.272081	0	0	0	0	551	0.000932247	0.00118656	0.00101502	0.00136103	0.00174076	0.00174191	0.00137411	0.00105856	0.00171156	0.00130507	0.0016402	0.00117518
NSP_RS03640	NSP8100	hypothetical protein	0.214593	0.26268	-0.518706	0.23133	0.394323	0.240981	-0.333767	0.254508	0	0	0	0	552	0.00156161	0.00141294	0.00123407	0.00195351	0.00181963	0.00215018	0.00135242	0.00127628	0.00175507	0.00136668	0.00148158	0.00107952
NSP_RS03645	NSP8110	hypothetical protein	-0.490808	0.512427	-0.229097	0.4354	-0.033403	0.446233	0.235093	0.507133	0	0	0	0	553	0.000522853	0.000438962	0.000298193	0.000308968	0.000654078	0.00037072	0.00017825	0.000240306	0.000397579	0.000355518	0.000397167	0.00031725
NSP_RS03650	NSP8120	insulinase family protein	-0.0574451	0.128443	0.0765026	0.118079	-0.255419	0.129873	-0.115523	0.115189	0	0	0	0	554	0.00379596	0.00383724	0.00332848	0.00307839	0.00373449	0.00304294	0.00308342	0.0032552	0.00300351	0.00322364	0.00334674	0.00327218
NSP_RS03655	NSP8130	insulinase family protein	0.206333	0.118903	0.132115	0.110054	-0.129544	0.12206	-0.198041	0.105373	0	0	0	0	554	0.00402968	0.00395668	0.00353985	0.00354149	0.00396055	0.00378783	0.00365313	0.00396136	0.00423365	0.00378994	0.00400953	0.00393896
NSP_RS03660	NSP8140	TetR/AcrR family transcriptional regulator	-0.067209	0.138231	0.0119142	0.118356	-0.02538	0.133492	0.059144	0.123728	0	0	0	0	555	0.00438504	0.00525003	0.00495847	0.00504824	0.00518158	0.005087	0.00394629	0.00421957	0.00418754	0.00500916	0.00466683	0.00499385
NSP_RS03665	NSP8150	DUF4332 domain-containing protein	-0.0643184	0.172451	0.125544	0.140275	-0.00436316	0.165355	0.191235	0.150349	0	0	0	0	556	0.00283374	0.00328156	0.00368304	0.00360551	0.00373519	0.0031369	0.00270855	0.00248803	0.00316603	0.00382742	0.00350565	0.00350595
NSP_RS03670	NSP8160	PhzF family phenazine biosynthesis protein	-0.20343	0.189923	-0.172017	0.197095	-0.0619768	0.20152	-0.0244421	0.181733	0	0	0	0	557	0.00130292	0.00126603	0.00109056	0.00133896	0.00151532	0.000921504	0.000942515	0.000933332	0.000945712	0.001031	0.00115287	0.000981026
NSP_RS03675	NSP8170	aminopeptidase P family protein	0.197815	0.155291	0.234103	0.175319	0.21869	0.184834	0.262289	0.136863	0	0	0	0	558	0.0012412	0.00150547	0.00142967	0.00161559	0.00227137	0.00134148	0.00145814	0.00123728	0.00155833	0.00200726	0.00182515	0.00197069
NSP_RS03680	NSP8180	hypothetical protein	-0.0476887	0.172052	-0.0472666	0.148545	-0.0677593	0.176674	-0.0612542	0.146373	0	0	0	0	559	0.00349564	0.00416615	0.00494459	0.00414018	0.00510181	0.00369237	0.00344023	0.00317204	0.00429386	0.00402446	0.00385749	0.00396275
NSP_RS03685	NSP8190	signal recognition particle protein	0.139	0.133195	-0.109511	0.0952123	-0.182475	0.128354	-0.425249	0.111559	0	0	0	0	560	0.0128157	0.01038	0.0108123	0.0108899	0.0107542	0.0105056	0.0113808	0.0115498	0.0103173	0.0094365	0.00987872	0.00898393
NSP_RS03690	NSP8200	30S ribosomal protein S16	-0.165393	0.141205	0.390729	0.162205	-0.307198	0.180891	0.255275	0.109821	0	0	0	0	560	0.0485755	0.0712316	0.0643014	0.0555628	0.0647537	0.0396176	0.0494644	0.045478	0.0507456	0.0656523	0.0618588	0.0703142
NSP_RS03695	NSP8210	KH domain-containing protein	-0.329956	0.14705	0.623465	0.217377	-0.366197	0.223661	0.594298	0.123062	0	0	0	0	560	0.0402924	0.0607677	0.0498509	0.0445808	0.0560525	0.0255772	0.0379248	0.0335634	0.0347744	0.0588143	0.0569964	0.0669602
NSP_RS03700	NSP8220	PhoH family protein	0.24946	0.13958	0.365036	0.123439	-0.129155	0.141475	-0.00773325	0.122657	0	0	0	0	561	0.00404612	0.00394125	0.00325583	0.00385312	0.00386971	0.00329964	0.00408826	0.00387891	0.00388612	0.00428611	0.00450255	0.00466325
NSP_RS03705	NSP8230	hypothetical protein	0.379922	0.128786	-0.291798	0.139025	0.0834397	0.14308	-0.582894	0.121549	0	0	0	0	562	0.0073106	0.00722439	0.00704063	0.00836714	0.00735718	0.00871137	0.0078109	0.00816666	0.00906353	0.00706539	0.00597065	0.00597771
NSP_RS03710	NSP8240	hypothetical protein	0.20482	0.140503	-0.0459139	0.137834	0.129663	0.147789	-0.115798	0.128147	0	0	0	0	562	0.00326975	0.00311537	0.00288752	0.00324505	0.00366023	0.00395698	0.00305635	0.00328902	0.00315645	0.00337918	0.0031696	0.00345368
NSP_RS03715	NSP8250	ABC transporter ATP-binding protein/permease	0.450793	0.15172	0.0607826	0.122099	0.658421	0.144929	0.273877	0.127757	0	0	0	0	563	0.000799353	0.000892256	0.000928611	0.00142077	0.00162105	0.00139212	0.00104322	0.0010505	0.00108788	0.00149809	0.00152275	0.00136412
NSP_RS03720	NSP8260	tRNA-Tyr	-0.0997307	0.171699	-0.587809	0.174388	0.329365	0.179716	-0.153572	0.167055	0	0	0	0	564	0.138807	0.117476	0.113041	0.147294	0.140773	0.207017	0.107202	0.120517	0.0765647	0.100271	0.116317	0.0975948
NSP_RS03725	NSP8270	tRNA-Thr	-0.302273	0.173211	-0.622149	0.180412	0.335427	0.179676	0.0207513	0.173356	0	0	0	0	564	0.103161	0.0931597	0.0821523	0.112841	0.106104	0.155709	0.0762465	0.072411	0.0503119	0.0710532	0.0889934	0.0720339
NSP_RS03730	NSP8280	DUF3596 domain-containing protein	0.397094	0.123864	-0.00803103	0.122515	0.145302	0.134927	-0.254672	0.109683	0	0	0	0	565	0.00381435	0.00352534	0.00343762	0.00437639	0.0039436	0.00443854	0.00387362	0.00427941	0.00451061	0.00433604	0.00379734	0.00394113
NSP_RS03735	NSP8290	tRNA-Arg	-0.47048	0.293186	0.0229998	0.223583	0.0832492	0.252258	0.581405	0.269175	0	0	0	0	566	0.00560813	0.00642044	0.00387689	0.00625978	0.00594382	0.00565525	0.00276166	0.0037589	0.00361832	0.00516913	0.00630129	0.00577451
NSP_RS03740	NSP8300	hypothetical protein	-0.187774	0.176481	0.0692003	0.15608	-0.0496814	0.165138	0.213121	0.166585	0	0	0	0	567	0.00171319	0.00167277	0.00180099	0.00175129	0.00177828	0.0018472	0.00129231	0.0013423	0.00142931	0.00172458	0.00174731	0.00189328
NSP_RS03745	NSP8310	hypothetical protein	-0.188654	0.134699	0.236343	0.139867	-0.118367	0.144059	0.31268	0.124878	0	0	0	0	568	0.00533136	0.00574557	0.00576323	0.00486652	0.00676245	0.00504988	0.00460501	0.0044261	0.00405241	0.00601902	0.00634952	0.00621106
NSP_RS03750	NSP8320	hypothetical protein	-0.000180736	0.122011	0.203257	0.110495	-0.0304749	0.1198	0.179015	0.110904	0	0	0	0	568	0.00895063	0.00920598	0.00810935	0.008913	0.0102887	0.00839408	0.00727266	0.00706306	0.00911242	0.00972795	0.0102727	0.0100819
NSP_RS03755	NSP8330	divalent-cation tolerance protein CutA	-0.115392	0.151609	-0.0266797	0.123129	-0.20369	0.140229	-0.108316	0.138638	0	0	0	0	568	0.00864454	0.00742135	0.00768116	0.00717218	0.00780918	0.00720013	0.00578577	0.00592195	0.00799105	0.00711297	0.00669673	0.00685991
NSP_RS03760	NSP8340	ADP-ribosylglycohydrolase family protein	0.0994448	0.144966	-0.397264	0.132169	0.397242	0.143099	-0.0934775	0.131621	0	0	0	0	569	0.00204957	0.00228523	0.00215693	0.00270787	0.00336147	0.00308237	0.00202844	0.00193519	0.00221906	0.00234259	0.00218693	0.0020645
NSP_RS03765	NSP8360	hypothetical protein	1.08916	0.111454	-0.911372	0.143911	1.33217	0.147609	-0.663465	0.102447	1	0	1	0	570	0.0406235	0.0350282	0.0370367	0.0979853	0.0895827	0.115641	0.066204	0.0709541	0.0767678	0.0575057	0.0524577	0.0439734
NSP_RS03770	NSP8370	sulfite reductase%2C ferredoxin dependent	-0.0963149	0.13247	0.0980882	0.142849	0.102505	0.150434	0.302995	0.120302	0	0	0	0	571	0.0042679	0.00571218	0.00540967	0.00603756	0.00678338	0.00490845	0.00407483	0.003969	0.00477078	0.0057865	0.00550697	0.00662968
NSP_RS03775	NSP8380	16S rRNA (uracil(1498)-N(3))-methyltransferase	0.0525403	0.177942	-0.101273	0.170775	0.0399394	0.176118	-0.108669	0.170336	0	0	0	0	572	0.0014869	0.00148581	0.00169888	0.00157561	0.00166776	0.00190418	0.00139088	0.00129559	0.00165219	0.00144166	0.00172951	0.0013928
NSP_RS03780	NSP8390	hypothetical protein	-0.0948777	0.153595	0.735922	0.131014	-0.217065	0.15948	0.619479	0.126883	0	0	0	0	573	0.00256656	0.00375381	0.00334277	0.0029616	0.00327428	0.00265008	0.00241087	0.0028183	0.00279217	0.00435504	0.0046519	0.00499724
NSP_RS03785	NSP8400	hypothetical protein	-0.89108	0.182539	1.00731	0.215178	-0.718035	0.249435	1.18696	0.11993	0	1	0	1	574	0.0165921	0.0317893	0.0285259	0.0172344	0.0226619	0.010473	0.0121495	0.0118755	0.0127491	0.030902	0.0291913	0.0350771
NSP_RS03790	NSP8410	triacylglycerol lipase	0.362151	0.149566	-0.327057	0.14972	0.325864	0.160185	-0.357125	0.136896	0	0	0	0	575	0.00379797	0.00359634	0.00291897	0.00412847	0.00462511	0.00507171	0.00347708	0.00390242	0.00445587	0.00380962	0.00378656	0.00289173
NSP_RS23865	NA	hypothetical protein	0.373159	0.219806	-0.0822863	0.213928	0.257682	0.208785	-0.192136	0.219408	0	0	0	0	576	0.00136886	0.00127781	0.00126111	0.00140001	0.00191	0.00171715	0.00134616	0.00127037	0.00194347	0.00131739	0.00187465	0.00130686
NSP_RS03795	NSP8440	TIGR00297 family protein	-0.0843	0.126232	-0.278791	0.113914	0.405761	0.125969	0.216408	0.113712	0	0	0	0	577	0.00716419	0.00720075	0.00778285	0.010918	0.0098354	0.0106553	0.00575319	0.00671723	0.00611429	0.00857641	0.00780654	0.00823377
NSP_RS03800	NSP8450	peptidylprolyl isomerase	-0.155665	0.221677	0.113709	0.180102	0.544357	0.207165	0.818957	0.191406	0	0	0	0	578	0.000744866	0.000809627	0.000894902	0.00152286	0.00126518	0.00104534	0.000582308	0.000671409	0.000708443	0.00136109	0.00125479	0.00131905
NSP_RS03805	NSP8460	type I secretion system permease/ATPase	-0.00490613	0.133877	0.194182	0.125417	0.0448279	0.137197	0.249767	0.119366	0	0	0	0	578	0.00131145	0.00153515	0.0013664	0.00159494	0.00173392	0.00132862	0.00113114	0.00133926	0.00125494	0.00174639	0.00160133	0.00169838
NSP_RS03810	NSP8470	S8 family serine peptidase	-0.137738	0.174542	-0.211828	0.157478	0.0863601	0.171428	0.0186368	0.160529	0	0	0	0	579	0.00080785	0.00106003	0.000889248	0.000904271	0.00120009	0.00101781	0.000651453	0.000717595	0.000857003	0.000942268	0.000800998	0.000812393
NSP_RS03815	NSP8480	HlyD family efflux transporter periplasmic adaptor subunit	-0.151222	0.168811	0.501748	0.180156	0.430891	0.19484	1.09181	0.142398	0	0	0	1	580	0.000907246	0.00108537	0.000898003	0.00138262	0.00179609	0.0010083	0.000771763	0.000686065	0.000850714	0.0018182	0.00191724	0.00185547
NSP_RS03820	NSP8490	SDR family oxidoreductase	0.0515798	0.131046	0.205193	0.120202	0.562592	0.126542	0.722241	0.12078	0	0	0	0	581	0.00450283	0.00398305	0.00437765	0.00645924	0.00736482	0.00661252	0.00366451	0.0038305	0.00443675	0.00738649	0.00692254	0.00801729
NSP_RS03825	NSP8500	exodeoxyribonuclease III	0.125611	0.191172	-0.0578338	0.144577	0.236544	0.175755	0.0579616	0.167223	0	0	0	0	581	0.00141917	0.00190217	0.00129217	0.00193963	0.00203491	0.00179593	0.00118833	0.00142181	0.00186742	0.0019277	0.00162177	0.00171123
NSP_RS03830	NSP8510	glycosyltransferase family 4 protein	0.921104	0.130713	0.429426	0.127754	1.21255	0.144648	0.725791	0.110925	0	0	1	0	582	0.00489835	0.00526686	0.0058425	0.0129756	0.0119562	0.014703	0.00793011	0.00841908	0.0107824	0.0166015	0.0171295	0.0170438
NSP_RS23870	NSP8520	hypothetical protein	0.727278	0.204195	0.0868582	0.167607	0.977232	0.193108	0.342642	0.176195	0	0	0	0	583	0.00324916	0.0033633	0.00346396	0.00661506	0.00644625	0.00813035	0.0039981	0.0045325	0.00648551	0.00695926	0.00691746	0.00756669
NSP_RS03835	NSP8540	alcohol dehydrogenase catalytic domain-containing protein	0.0175459	0.141529	-0.348204	0.123028	0.127472	0.129388	-0.232136	0.134489	0	0	0	0	584	0.00296996	0.00300954	0.00275263	0.00322994	0.00376141	0.00324049	0.0027091	0.00270217	0.00241404	0.00257604	0.00242266	0.00262289
NSP_RS23875	NSP8550	lamin tail domain-containing protein	0.0241974	0.128689	-0.095504	0.108099	0.719156	0.128087	0.60508	0.113718	0	0	0	0	585	0.0536705	0.0440014	0.0487214	0.0845029	0.0837517	0.0899299	0.0385588	0.0413054	0.0535155	0.0783626	0.0716864	0.0794437
NSP_RS25030	NSP8560	dehydrogenase	0.0539107	0.167437	0.144408	0.13901	0.530205	0.159933	0.626567	0.145337	0	0	0	0	586	0.0116758	0.0117702	0.014956	0.0190129	0.0222068	0.0185125	0.0104646	0.0119831	0.0132682	0.0199159	0.0198578	0.0227661
NSP_RS03845	NSP8570	hypothetical protein	-0.241375	0.124987	0.226642	0.114355	0.386473	0.124126	0.860315	0.11036	0	0	0	0	587	0.0170418	0.0177354	0.0178446	0.0241814	0.0276525	0.0220458	0.0128609	0.0127203	0.0140555	0.0270048	0.0272161	0.027631
NSP_RS03850	NSP8580	hypothetical protein	0.23589	0.216792	0.157288	0.175274	0.365398	0.207027	0.292076	0.187174	0	0	0	0	588	0.00272227	0.00276805	0.00356953	0.00393517	0.00384492	0.0047362	0.00244492	0.00356684	0.00356942	0.00482063	0.00417327	0.00430627
NSP_RS03855	NSP8590	HNH endonuclease	0.208397	0.1338	0.220661	0.130317	0.137121	0.139761	0.154319	0.122647	0	0	0	0	588	0.00454716	0.00418735	0.00469888	0.00545471	0.00485971	0.00551495	0.00424195	0.00429903	0.00536484	0.00577676	0.00557209	0.00618671
NSP_RS03860	NSP8600	50S ribosomal protein L28	-0.365478	0.196839	0.746322	0.181712	-0.33636	0.215116	0.782382	0.164286	0	0	0	0	589	0.0112692	0.0193366	0.0171061	0.0132133	0.0174976	0.00987992	0.00840822	0.00979172	0.015006	0.0205417	0.0202838	0.023313
NSP_RS03865	NSP8610	hormogonium polysaccharide biosynthesis protein HpsA	0.435118	0.141499	1.27826	0.124381	0.535956	0.120039	1.38459	0.139012	0	1	0	1	590	0.00111132	0.00123039	0.00125373	0.00191386	0.00197206	0.00170271	0.0011858	0.00134436	0.00182925	0.00387475	0.00434441	0.00460473
NSP_RS03870	NSP8620	hormogonium polysaccharide secretion pseudopilin HpsB	0.682329	0.185403	0.948543	0.137988	0.714055	0.172001	0.986712	0.151256	0	0	0	0	590	0.00120541	0.00119116	0.0012927	0.00238998	0.00203373	0.00206921	0.00152482	0.00154176	0.00226298	0.00397734	0.00386739	0.00406295
NSP_RS03875	NSP8630	hormogonium polysaccharide secretion pseudopilin HpsC	0.57533	0.235714	1.11261	0.200075	0.188206	0.229292	0.731233	0.204574	0	1	0	0	591	0.000486122	0.000538529	0.000513719	0.000754066	0.000586889	0.000532222	0.000486217	0.000681363	0.000892496	0.00121134	0.00117602	0.00145747
NSP_RS03880	NSP8640	prepilin-type N-terminal cleavage/methylation domain-containing protein	1.03301	0.236365	0.93396	0.18443	0.488803	0.228067	0.395727	0.195416	1	0	0	0	591	0.00055752	0.000571307	0.000577171	0.000973511	0.000890388	0.000707653	0.000752487	0.00100343	0.00139313	0.00147907	0.00170399	0.00147162
NSP_RS03885	NSP8650	type II secretion system GspH family protein	-0.244424	0.166249	-0.279875	0.159248	-0.117344	0.166204	-0.147316	0.159219	0	0	0	0	591	0.00259481	0.00287508	0.00244442	0.00245002	0.00242043	0.0029005	0.00188462	0.00210972	0.00191617	0.00207274	0.00212585	0.00189494
NSP_RS03890	NSP8660	TIGR04282 family arsenosugar biosynthesis glycosyltransferase	-0.242378	0.159791	-0.234933	0.132594	0.10285	0.150287	0.115015	0.144472	0	0	0	0	592	0.00278215	0.00369475	0.00301837	0.00349361	0.00375232	0.00360993	0.00212224	0.0025414	0.0024377	0.00299842	0.00317996	0.00257822
NSP_RS03895	NSP8670	HpsJ family protein	0.0219788	0.125475	0.0224908	0.11492	0.0526519	0.127399	0.0587558	0.113676	0	0	0	0	593	0.00949991	0.00812151	0.00844827	0.0100641	0.00939099	0.00954524	0.00699696	0.00770933	0.00898426	0.0100596	0.0084687	0.00946313
NSP_RS03900	NSP8680	glycosyltransferase family 2 protein	-0.162521	0.17363	0.247545	0.153554	-0.0511864	0.170757	0.36492	0.155545	0	0	0	0	594	0.00128498	0.00157702	0.00139907	0.00151106	0.0016557	0.0012318	0.00104261	0.00108077	0.0012578	0.00169853	0.0015959	0.00165009
NSP_RS03905	NSP8690	DUF502 domain-containing protein	-0.112385	0.14826	0.30154	0.118053	-0.761287	0.134433	-0.342095	0.137627	0	0	0	0	595	0.00633105	0.00761381	0.00636505	0.00456653	0.00438504	0.00386035	0.00627695	0.00531747	0.00497777	0.00499976	0.00508631	0.00489238
NSP_RS03910	NSP8700	transposase	-0.154099	0.152695	-0.245082	0.169764	0.0258211	0.201212	-0.0605219	0.0985294	0	0	0	0	596	0.00775706	0.00958315	0.0121348	0.00850449	0.0101616	0.0133696	0.00704045	0.00810575	0.00848175	0.00869237	0.00860178	0.00845096
NSP_RS03915	NSP8710	transcription antitermination factor NusB	-0.168687	0.169208	0.529356	0.162452	-0.0079836	0.154698	0.695264	0.170512	0	0	0	0	597	0.00248586	0.00317421	0.00315582	0.0031147	0.00315009	0.00309216	0.00214155	0.00200355	0.00285999	0.00436948	0.00348621	0.00495858
NSP_RS03920	NSP8720	signal recognition particle-docking protein FtsY	-0.0313256	0.124695	0.358248	0.124463	-0.311796	0.124824	0.0837552	0.11976	0	0	0	0	597	0.00321397	0.00313965	0.00318006	0.00271309	0.00309005	0.00245291	0.00284122	0.00272654	0.00271879	0.00328283	0.00319651	0.00353729
NSP_RS03925	NSP8730	PP2C family protein-serine/threonine phosphatase	-0.492657	0.162648	0.46776	0.165132	-0.341338	0.189469	0.625496	0.131757	0	0	0	0	598	0.00206183	0.00308435	0.00266808	0.0024753	0.00251112	0.00162322	0.0017589	0.00151539	0.00163073	0.00275235	0.00296295	0.00292095
NSP_RS03930	NSP8740	HAD-IIB family hydrolase	0.127927	0.112696	-0.00615689	0.0988574	-0.191988	0.115119	-0.320735	0.095771	0	0	0	0	599	0.00468044	0.00524553	0.00525668	0.00475165	0.00468715	0.00478077	0.00482417	0.00478517	0.00514514	0.00449483	0.00458694	0.00436881
NSP_RS03935	NSP8770	aspartate kinase	-0.213402	0.11937	0.111903	0.118915	-0.534151	0.121209	-0.20296	0.112838	0	0	0	0	600	0.00371483	0.00370927	0.00371435	0.0025866	0.00311633	0.0025599	0.00290876	0.00273251	0.00289867	0.00275046	0.00282436	0.00288104
NSP_RS03940	NSP8780	serine/threonine-protein kinase	-0.0540202	0.131337	-0.480841	0.181231	0.0559929	0.192199	-0.36548	0.101466	0	0	0	0	601	0.0033104	0.00368361	0.00431679	0.00314336	0.00413872	0.00527945	0.00299232	0.00322	0.0035048	0.00301016	0.00288268	0.00268465
NSP_RS03945	NSP8790	tetratricopeptide repeat protein	0.109775	0.28726	-0.930068	0.359276	-0.30669	0.306493	-1.33995	0.332554	0	0	0	-1	601	0.00118566	0.00109636	0.000993027	0.000589479	0.00102329	0.0012222	0.000761785	0.00112786	0.0012909	0.000607748	0.000409187	0.000396184
NSP_RS03950	NSP8800	Uma2 family endonuclease	-0.225097	0.15695	-0.198942	0.131987	-0.0308113	0.146465	0.0004716	0.14435	0	0	0	0	602	0.00239228	0.00257944	0.00279413	0.00277978	0.00267574	0.00268556	0.00202411	0.00195213	0.00191953	0.00233528	0.00230704	0.00209601
NSP_RS03955	NSP8810	chromosome segregation protein SMC	0.150912	0.119879	-0.275836	0.112566	-0.206088	0.119786	-0.627304	0.111734	0	0	0	0	603	0.00271885	0.00245643	0.00237407	0.00231611	0.0023455	0.00235326	0.00220561	0.0024726	0.00281363	0.00203638	0.00187869	0.00159655
NSP_RS03960	NSP8820	PRC-barrel domain-containing protein	0.306901	0.127858	-0.169249	0.108775	-0.146788	0.137346	-0.617314	0.101954	0	0	0	0	603	0.0265577	0.0218197	0.0201825	0.0230586	0.0218135	0.0215083	0.0247968	0.0250246	0.0256514	0.0205326	0.019384	0.0162563
NSP_RS03965	NSP8830	TIGR04283 family arsenosugar biosynthesis glycosyltransferase	0.0857418	0.151152	-0.0979252	0.135253	-0.242249	0.148084	-0.420677	0.139728	0	0	0	0	604	0.00271448	0.00333995	0.00312468	0.00292053	0.00273119	0.00263102	0.00260644	0.00266846	0.00340985	0.00256663	0.00256965	0.00221272
NSP_RS03970	NSP8840	TVP38/TMEM64 family protein	0.102222	0.40126	0.335232	0.357036	-0.0841486	0.378676	0.155087	0.379247	0	0	0	0	605	0.000215747	0.000165982	0.00019732	0.000160639	0.000264498	0.000171329	0.000164757	0.000239469	0.000150334	0.000312176	0.000206495	0.000189937
NSP_RS03975	NSP8850	hypothetical protein	0.62621	0.4045	0.571633	0.367194	0.0845539	0.411334	0.0353209	0.360334	0	0	0	0	606	0.000596463	0.000553474	0.000512704	0.000811602	0.00061853	0.000467429	0.000786626	0.000643864	0.000865875	0.000747103	0.00115804	0.000763658
NSP_RS03980	NSP8860	magnesium transporter	0.465947	0.145064	0.863947	0.132652	0.168231	0.153638	0.571812	0.121101	0	0	0	0	607	0.0015724	0.00145711	0.00137365	0.0018371	0.00201056	0.00147796	0.00184853	0.00177953	0.00177761	0.00315261	0.00296424	0.0030572
NSP_RS03985	NSP8870	hypothetical protein	1.3446	0.146546	1.26794	0.127212	0.0592209	0.15724	-0.0118131	0.118187	1	1	0	0	608	0.00488633	0.00540953	0.004854	0.00593866	0.00562431	0.00530043	0.0104888	0.0119119	0.011737	0.0132112	0.0131836	0.0121665
NSP_RS03990	NSP8880	SDR family oxidoreductase	1.08314	0.20975	0.071113	0.285607	-0.0797968	0.241219	-1.08152	0.235626	1	0	0	-1	609	0.000471223	0.000609086	0.000546165	0.000644497	0.00057404	0.000422491	0.0009613	0.000990315	0.0010923	0.000564338	0.000750176	0.000316947
NSP_RS03995	NSP8890	class I SAM-dependent methyltransferase	0.0361849	0.137377	-0.352013	0.128814	-0.10953	0.137656	-0.492199	0.128738	0	0	0	0	610	0.00517513	0.00472855	0.00496233	0.00541254	0.00476352	0.00461169	0.00460789	0.00400868	0.00499419	0.00394673	0.00350812	0.0035537
NSP_RS04000	NSP8900	rhodanese-related sulfurtransferase	0.273651	0.149856	0.108817	0.124049	-0.00037232	0.139743	-0.159474	0.136905	0	0	0	0	611	0.00264424	0.002659	0.00240577	0.00292177	0.00269616	0.00263199	0.00245496	0.00246475	0.00342844	0.00286198	0.00285298	0.00273574
NSP_RS04005	NSP8910	tRNA-Ala	-0.67079	0.303769	0.263679	0.253606	-0.440356	0.284068	0.498746	0.281769	0	0	0	0	612	0.00373875	0.00713382	0.00649378	0.00497101	0.00506687	0.00353453	0.00265544	0.00300712	0.004006	0.00559283	0.00576878	0.00402153
NSP_RS04010	NSP8920	DUF938 domain-containing protein	-0.135208	0.133304	0.0360365	0.118009	0.0051899	0.134117	0.182145	0.11628	0	0	0	0	613	0.00557874	0.00692721	0.00650796	0.00705818	0.00719139	0.00616654	0.00490104	0.00500478	0.0054732	0.00733373	0.00658066	0.00595334
NSP_RS04015	NSP8940	1-acyl-sn-glycerol-3-phosphate acyltransferase	-0.0880662	0.128828	0.315539	0.139393	0.180375	0.151409	0.589857	0.108742	0	0	0	0	614	0.00278961	0.00313127	0.00319822	0.00402153	0.00416068	0.00292039	0.00229806	0.00259661	0.00274892	0.0045241	0.00427775	0.00427467
NSP_RS04020	NSP8950	DUF3134 domain-containing protein	-0.162795	0.144916	-0.32157	0.129582	-0.0742565	0.162956	-0.227704	0.112095	0	0	0	0	615	0.0595679	0.0473143	0.0432683	0.0472702	0.0475423	0.0577515	0.0391008	0.0427849	0.0372501	0.0407907	0.0378483	0.0376053
NSP_RS04025	NSP8960	DUF3352 domain-containing protein	0.145606	0.128314	0.0494978	0.119172	0.0859498	0.138246	-0.00511577	0.108899	0	0	0	0	616	0.00377809	0.00326684	0.00309677	0.00411539	0.00362654	0.00379262	0.00322732	0.00336133	0.00340325	0.00361865	0.00399081	0.00373008
NSP_RS04030	NSP8970	class I SAM-dependent methyltransferase	-0.241821	0.145048	0.173441	0.126068	-0.0715115	0.142334	0.349708	0.128931	0	0	0	0	617	0.00312174	0.00398235	0.00344517	0.00353572	0.00400596	0.00319716	0.00227211	0.00262187	0.00305201	0.00402967	0.00354992	0.00389494
NSP_RS04035	NSP8980	6-carboxytetrahydropterin synthase	-0.44623	0.170371	1.00235	0.191191	0.948365	0.199449	2.40448	0.149392	0	1	0	1	618	0.00286315	0.00385621	0.00315819	0.00713861	0.00872934	0.00462027	0.0023521	0.00224258	0.00177354	0.0129714	0.0117096	0.0139784
NSP_RS04040	NSP8990	DnaJ domain-containing protein	0.161704	0.21366	0.108735	0.192612	0.121254	0.204148	0.0744415	0.200539	0	0	0	0	619	0.000902032	0.000914664	0.000962083	0.000885221	0.0011788	0.00117864	0.000988456	0.000732917	0.00105559	0.0012004	0.000981913	0.00114085
NSP_RS04045	NSP9000	cysteine synthase A	0.275989	0.146268	-0.141356	0.130391	0.10385	0.147252	-0.307756	0.129935	0	0	0	0	619	0.00232131	0.00211985	0.00192496	0.00254009	0.00259263	0.00221716	0.00218204	0.00227954	0.0024098	0.00228683	0.00212596	0.00190728
NSP_RS04050	NSP9010	Rrf2 family transcriptional regulator	0.255654	0.199555	-0.240566	0.211907	-0.0583263	0.209454	-0.547641	0.197511	0	0	0	0	619	0.00154298	0.00168834	0.00179306	0.00135015	0.00212743	0.00170836	0.00150475	0.00173625	0.00213222	0.00155356	0.00146438	0.00113428
NSP_RS04055	NSP9020	iron uptake porin	-0.102919	0.116373	0.47674	0.124883	0.0167658	0.132817	0.602604	0.102495	0	0	0	0	620	0.024103	0.0280219	0.0246935	0.026325	0.0332911	0.0238929	0.0188691	0.0199438	0.0250759	0.0362444	0.0375601	0.0360868
NSP_RS04060	NSP9030	4a-hydroxytetrahydrobiopterin dehydratase	0.0383311	0.118943	-0.033003	0.11256	-0.224027	0.123325	-0.2899	0.106241	0	0	0	0	621	0.0196102	0.0188732	0.0199464	0.0171814	0.0177828	0.0186425	0.017075	0.0174315	0.0190008	0.0177683	0.0166794	0.0153753
NSP_RS04065	NSP9040	HNH endonuclease	0.245032	0.131905	0.228179	0.118882	0.121728	0.132822	0.110149	0.118863	0	0	0	0	622	0.0043017	0.00400967	0.00440131	0.00501638	0.00457509	0.00521897	0.00379807	0.00431874	0.00539583	0.00551804	0.00541927	0.00556021
NSP_RS04070	NSP9050	esterase	-0.336934	0.675506	0.901342	0.503192	-0.155684	0.616419	1.08366	0.571704	0	0	0	1	623	0.000109399	0.000315617	0.000190581	9.05059e-05	0.000215548	0.000260627	0.000130537	0.000184781	9.52876e-05	0.000354081	0.000349026	0.000304141
NSP_RS04075	NA	HNH endonuclease	0.142777	0.137943	0.315439	0.123361	0.0360083	0.13578	0.214211	0.124901	0	0	0	0	624	0.00455191	0.00460521	0.00444029	0.00481374	0.00480219	0.00529536	0.00377249	0.00451017	0.00514281	0.00609778	0.00565739	0.00589315
NSP_RS04080	NA	DUF4065 domain-containing protein	0.645527	0.112858	-0.0759058	0.1104	0.225556	0.126544	-0.490529	0.0940703	0	0	0	0	625	0.0247802	0.0227055	0.0221693	0.0284333	0.0276463	0.0310772	0.0296543	0.0317433	0.0358891	0.0278233	0.0259439	0.0249243
NSP_RS04085	NSP9070	hypothetical protein	0.425626	0.13591	-0.165255	0.128828	0.0226968	0.133255	-0.562785	0.12929	0	0	0	0	626	0.00910225	0.00934429	0.00996064	0.0104375	0.0102156	0.0102705	0.0105035	0.0105645	0.0130463	0.00984936	0.00873028	0.00763426
NSP_RS04090	NSP9080	restriction endonuclease	0.381262	0.250991	-0.412596	0.256497	0.00100179	0.248387	-0.786863	0.257245	0	0	0	0	627	0.000648848	0.000488467	0.000578014	0.000660823	0.000677951	0.000526972	0.000668641	0.000604901	0.000742119	0.000552155	0.000343052	0.000432745
NSP_RS04095	NSP9100	SAM-dependent methyltransferase	0.15444	0.17058	-0.367338	0.166716	-0.369906	0.170348	-0.886379	0.168136	0	0	0	0	627	0.000902296	0.000776522	0.000875946	0.000726245	0.000681145	0.000719176	0.000806149	0.000911627	0.000819461	0.000550056	0.000522912	0.000494281
NSP_RS04100	NSP9110	hypothetical protein	-0.45129	0.159329	-0.328705	0.122323	-0.174188	0.151943	-0.0456599	0.140542	0	0	0	0	628	0.0093546	0.00707973	0.00768805	0.0079938	0.00717121	0.00777857	0.00571406	0.00536758	0.0045626	0.00586256	0.00557896	0.00592851
NSP_RS04105	NSP9120	hypothetical protein	-0.354864	0.146443	-0.292979	0.134015	-0.717824	0.147485	-0.650191	0.13709	0	0	0	0	629	0.0176458	0.0141412	0.0143232	0.0108359	0.00950341	0.00973697	0.0113471	0.0108145	0.00984251	0.00791273	0.00711087	0.00830268
NSP_RS04110	NSP9130	C-3'%2C4' desaturase CrtD	-0.147335	0.185228	0.12093	0.155171	0.352047	0.168931	0.625742	0.169028	0	0	0	0	630	0.000894695	0.000871378	0.00073643	0.00117313	0.00130266	0.000956105	0.000699791	0.000728221	0.000565511	0.00125106	0.00128039	0.00100168
NSP_RS04115	NSP9140	insulinase family protein	0.275595	0.132218	0.308431	0.113656	0.228529	0.136316	0.266777	0.108779	0	0	0	0	631	0.00254746	0.00276276	0.00302832	0.00374914	0.00360664	0.00312432	0.00296079	0.00285258	0.00317402	0.00420629	0.00408093	0.00402291
NSP_RS04120	NSP9150	fructosamine kinase family protein	-0.0642451	0.149266	-0.0773625	0.128685	-0.0858617	0.141221	-0.0934454	0.137683	0	0	0	0	632	0.00257977	0.00231453	0.00251403	0.00247336	0.00254392	0.00248614	0.00186668	0.00225037	0.00221643	0.00240567	0.00230957	0.00203869
NSP_RS04125	NSP9160	WYL domain-containing protein	-0.0739113	0.169669	-0.0422953	0.15149	-0.0752979	0.157191	-0.038522	0.162958	0	0	0	0	633	0.00416064	0.00429677	0.00413311	0.00432479	0.00446036	0.00402359	0.00324998	0.00382944	0.00354923	0.00434858	0.00401984	0.00342836
NSP_RS04130	NSP9170	2OG-Fe(II) oxygenase	0.0162143	0.128036	-0.359123	0.132945	0.0315367	0.13585	-0.337829	0.121856	0	0	0	0	634	0.00739024	0.00697762	0.0064279	0.00680791	0.00791507	0.00805262	0.00599279	0.00635398	0.00636605	0.00644881	0.00527196	0.00516592
NSP_RS04135	NSP9180	hypothetical protein	-0.215491	0.121606	-0.0512063	0.119361	0.108309	0.133142	0.278708	0.102854	0	0	0	0	635	0.00312082	0.00368251	0.00313209	0.00386824	0.00434118	0.00327498	0.00242029	0.00254535	0.00263101	0.00349527	0.00352963	0.00346642
NSP_RS04140	NSP9190	Hsp33 family molecular chaperone HslO	-0.0833939	0.187733	0.539696	0.169134	0.268021	0.197535	0.898419	0.157474	0	0	0	0	636	0.00214459	0.00321888	0.00281919	0.00331553	0.00458504	0.00267704	0.00179726	0.00198163	0.00314449	0.00501162	0.00474825	0.00475245
NSP_RS04145	NSP9200	hypothetical protein	-0.357957	0.172407	0.120502	0.164989	-0.316171	0.186723	0.168813	0.150643	0	0	0	0	637	0.004878	0.00746298	0.00570111	0.00580289	0.0055822	0.00408025	0.0043145	0.00366278	0.00445676	0.005017	0.00510141	0.00578886
NSP_RS04150	NSP9210	universal stress protein	-0.0713897	0.176516	0.0580855	0.164742	0.139388	0.17843	0.274193	0.160239	0	0	0	0	638	0.00336179	0.00308295	0.00303767	0.00310019	0.00388849	0.00421434	0.00285343	0.0025297	0.00264137	0.00366212	0.00385272	0.00357305
NSP_RS04155	NSP9220	histidinol dehydrogenase	0.180263	0.116934	0.56016	0.127074	-0.0449496	0.1301	0.340659	0.108337	0	0	0	0	639	0.00582452	0.00628762	0.00666775	0.00663748	0.00734802	0.00557361	0.00620549	0.00606967	0.00666574	0.00873738	0.00886728	0.00966085
NSP_RS04160	NSP9240	30S ribosomal protein S20	-0.130272	0.11345	0.0343188	0.0970586	-0.829224	0.112606	-0.65879	0.0992216	0	0	0	0	640	0.110125	0.102453	0.0989601	0.0656326	0.0649663	0.0574957	0.0865334	0.0827903	0.0835177	0.0616539	0.0604471	0.0605712
NSP_RS04165	NSP9250	TatD family hydrolase	-0.00886071	0.120237	0.0347935	0.10943	-0.662108	0.127218	-0.61297	0.103746	0	0	0	0	641	0.0334258	0.0293247	0.0284003	0.0215623	0.0194027	0.0207057	0.0278883	0.0252256	0.0274363	0.019471	0.020475	0.0200637
NSP_RS04170	NSP9270	DNA-directed RNA polymerase subunit beta	-0.216755	0.119843	0.75014	0.159225	-0.439629	0.16135	0.533912	0.108769	0	0	0	0	642	0.011118	0.0143701	0.0126241	0.00956082	0.0127131	0.00795956	0.00977224	0.00933672	0.0100109	0.0152363	0.0153861	0.0173087
NSP_RS04175	NSP9280	DNA-directed RNA polymerase subunit gamma	-0.130309	0.106387	0.487833	0.132259	-0.808962	0.131515	-0.184676	0.0999753	0	0	0	0	642	0.010872	0.0112639	0.0113213	0.0062191	0.00826832	0.00605209	0.0090462	0.00872919	0.00941338	0.00895292	0.00886607	0.00940335
NSP_RS04180	NSP9290	DNA-directed RNA polymerase subunit beta''	0.0903057	0.123586	0.0608315	0.12292	-0.718933	0.140899	-0.742002	0.100955	0	0	0	0	642	0.0126364	0.0107361	0.0102844	0.00658761	0.00871482	0.00669367	0.00999657	0.00968458	0.0123316	0.00781824	0.00729442	0.00663546
NSP_RS04185	NSP9300	hypothetical protein	-0.583187	0.19452	-0.259265	0.187529	-0.390825	0.184661	-0.0614273	0.198383	0	0	0	0	643	0.00312882	0.0034075	0.00408359	0.00271706	0.00283207	0.00312572	0.00205813	0.00220197	0.0020381	0.00265387	0.00189964	0.00234653
NSP_RS04190	NSP9310	GIY-YIG nuclease family protein	-0.25987	0.216058	0.0811023	0.19562	-0.314516	0.198489	0.0338175	0.214014	0	0	0	0	644	0.001452	0.00129715	0.00163277	0.00116924	0.00147213	0.0011696	0.000809471	0.00113436	0.00136492	0.00116696	0.00122219	0.00143381
NSP_RS04195	NSP9320	YARHG domain-containing protein	-0.222701	0.138353	0.328978	0.126465	-0.0830055	0.139313	0.474141	0.122815	0	0	0	0	645	0.0018869	0.00201378	0.00201522	0.00213757	0.00213935	0.00171656	0.0014777	0.00152671	0.00149707	0.00241782	0.0023796	0.00233702
NSP_RS04200	NSP9330	protein kinase	-0.299775	0.138063	0.574093	0.136095	-0.000779655	0.146192	0.87901	0.123806	0	0	0	0	645	0.00234228	0.00300974	0.00268975	0.00300188	0.00319936	0.00240851	0.001911	0.00197087	0.00190064	0.00383434	0.00394795	0.00433654
NSP_RS04205	NSP9340	serine/threonine protein kinase	-0.00999385	0.148741	0.0537588	0.135904	-0.127715	0.144103	-0.058568	0.13954	0	0	0	0	645	0.00107035	0.00129683	0.00118119	0.00119693	0.00117162	0.0010985	0.00100874	0.0010681	0.0010429	0.00108454	0.0011214	0.00121045
NSP_RS04210	NSP9350	50S ribosomal protein L7/L12	-0.446931	0.110441	-0.10963	0.110081	-0.50022	0.121405	-0.157224	0.0946505	0	0	0	0	646	0.0643166	0.0744833	0.0741276	0.0562418	0.0581815	0.0470723	0.0445948	0.0449292	0.0495136	0.0485047	0.0451189	0.0481566
NSP_RS04215	NSP9360	50S ribosomal protein L10	-0.372054	0.119236	0.0163012	0.0987916	-0.85497	0.108955	-0.461052	0.110378	0	0	0	0	646	0.0321998	0.0351137	0.0336536	0.0209378	0.0200002	0.0188391	0.0242527	0.0230054	0.0218811	0.0198722	0.0186195	0.0189032
NSP_RS04220	NSP9370	50S ribosomal protein L1	-0.165365	0.111673	-0.0374067	0.102063	-0.367044	0.116676	-0.233399	0.0971744	0	0	0	0	646	0.0943116	0.084703	0.0847361	0.0713526	0.0715477	0.0760658	0.0699904	0.069718	0.0693367	0.0684775	0.0652849	0.0688812
NSP_RS04225	NSP9380	50S ribosomal protein L11	0.0186628	0.111917	-0.0767981	0.10477	-0.311779	0.124458	-0.401769	0.0900318	0	0	0	0	646	0.0811526	0.0708783	0.0728293	0.062484	0.0626487	0.0688207	0.0666543	0.0666583	0.0694445	0.0600014	0.057351	0.057481
NSP_RS04230	NSP9390	transcription termination/antitermination protein NusG	0.238814	0.112728	0.0169077	0.0967371	-0.345803	0.122375	-0.562172	0.0873512	0	0	0	0	646	0.0658352	0.0563549	0.0571614	0.0502996	0.0491624	0.0517061	0.0602059	0.0608002	0.0676885	0.0487942	0.0485039	0.0480071
NSP_RS04235	NSP9400	preprotein translocase subunit SecE	0.260356	0.116085	-0.0549719	0.0971077	-0.458304	0.118651	-0.767952	0.0978977	0	0	0	0	646	0.0932303	0.0818686	0.0820992	0.0684114	0.0659404	0.0662777	0.0875979	0.0844742	0.102961	0.0621109	0.0600601	0.0612371
NSP_RS04240	NSP9410	tRNA-Trp	-0.0235302	0.123565	-0.0667899	0.142183	-0.676409	0.14475	-0.71443	0.117195	0	0	0	0	647	0.0676537	0.0686273	0.0710439	0.0452914	0.0414119	0.0518693	0.0579948	0.0631495	0.0602192	0.045929	0.0410915	0.0390811
NSP_RS04245	NSP9420	50S ribosomal protein L19	-0.0542975	0.105602	-0.0737424	0.0989336	-0.530265	0.106309	-0.543942	0.0942368	0	0	0	0	648	0.0558712	0.0589918	0.0571873	0.0417458	0.0466956	0.0393784	0.0470146	0.0463056	0.0543659	0.0389224	0.0399615	0.0362688
NSP_RS04250	NSP9430	glycosyltransferase	0.225229	0.148528	0.360403	0.132502	-0.0746152	0.146701	0.0661756	0.133042	0	0	0	0	649	0.00323037	0.00355206	0.00327182	0.00353483	0.00357711	0.00310719	0.00324199	0.00338373	0.00383519	0.00407633	0.00431919	0.00404657
NSP_RS04255	NSP9440	efflux RND transporter permease subunit	-0.04472	0.12638	0.405204	0.121038	0.153907	0.127851	0.609873	0.114846	0	0	0	0	650	0.00118995	0.00126394	0.00114848	0.00133692	0.00162043	0.00134136	0.000977057	0.00100251	0.00113014	0.00182777	0.0016951	0.00186902
NSP_RS04260	NSP9450	efflux RND transporter periplasmic adaptor subunit	-0.156308	0.183151	0.776776	0.206553	0.362366	0.224305	1.30257	0.149693	0	0	0	1	651	0.000741152	0.000919211	0.000960668	0.00123635	0.00161771	0.000779493	0.000557985	0.000729178	0.000813341	0.00198641	0.0018781	0.00199813
NSP_RS04265	NSP9460	phycobiliprotein lyase	0.337904	0.179846	0.00877505	0.123662	0.49897	0.191802	0.174927	0.123423	0	0	0	0	652	0.0051819	0.00310735	0.00357023	0.00648492	0.00581624	0.0057734	0.00419824	0.0042593	0.00502076	0.00628854	0.00571517	0.00528172
NSP_RS26490	NA	hypothetical protein	-0.376483	0.134015	-0.345975	0.119176	-0.753857	0.136835	-0.717746	0.119453	0	0	0	0	653	0.745031	0.664674	0.612605	0.394468	0.415405	0.473039	0.470532	0.498101	0.411771	0.334869	0.33193	0.294074
NSP_RS04270	NSP9480	diflavin flavoprotein	0.197328	0.113631	0.949335	0.136439	-0.570569	0.116082	0.18665	0.12447	0	0	0	0	654	0.0140133	0.0153829	0.0167197	0.0106823	0.0118759	0.0107396	0.015114	0.0148562	0.0171543	0.0197172	0.0243267	0.017028
NSP_RS04275	NSP9490	diflavin flavoprotein	0.309923	0.107116	0.609218	0.152886	-0.595902	0.120966	-0.291797	0.132652	0	0	0	0	654	0.0446217	0.0398863	0.0420869	0.0315862	0.0280359	0.0300426	0.0436555	0.0448129	0.0515751	0.0427785	0.0529608	0.0345523
NSP_RS26190	NSP9470	hypothetical protein	0.0637321	0.136781	0.895607	0.163654	-0.577608	0.142698	0.260006	0.147989	0	0	0	0	654	0.0202323	0.0210523	0.0230826	0.0141074	0.0175053	0.014731	0.0183674	0.0210179	0.0205396	0.0264551	0.033221	0.022102
NSP_RS04280	NSP9500	pantothenate kinase	0.21156	0.128486	0.193847	0.0976215	-0.168206	0.135015	-0.180302	0.0946664	0	0	0	0	655	0.0156905	0.0200354	0.0205141	0.0173174	0.019727	0.016615	0.0172371	0.0194052	0.0214168	0.0203651	0.0191379	0.0186955
NSP_RS26195	NSP9510	hypothetical protein	-0.365912	0.153812	0.0700142	0.129908	-0.348996	0.143835	0.09198	0.141532	0	0	0	0	656	0.0164341	0.018793	0.019534	0.014268	0.0164941	0.0152849	0.0122489	0.0136916	0.0116893	0.0157788	0.0159622	0.0141277
NSP_RS26200	NSP9520	hypothetical protein	-0.471326	0.16091	-0.0698442	0.131775	-0.248873	0.135915	0.156826	0.157914	0	0	0	0	657	0.0202484	0.0223402	0.0187137	0.0176767	0.0195868	0.0179025	0.0129793	0.0149414	0.0110741	0.0186925	0.0168542	0.0143459
NSP_RS26205	NSP9530	hypothetical protein	-0.412043	0.156077	-0.10042	0.116543	-0.207765	0.127456	0.109658	0.149515	0	0	0	0	658	0.0249573	0.0248309	0.0234306	0.0218646	0.0231949	0.0228573	0.0178676	0.0171003	0.0136033	0.0205752	0.0202345	0.0193642
NSP_RS04285	NSP9540	alpha/beta hydrolase	-0.0654613	0.124906	0.0187435	0.105437	-0.0906509	0.120104	-0.000796797	0.111752	0	0	0	0	659	0.00924152	0.00878084	0.00849555	0.00864125	0.00878321	0.00924418	0.00784821	0.0074108	0.00723004	0.00872965	0.00855957	0.0083883
NSP_RS04290	NSP9550	NUDIX hydrolase	0.188338	0.125485	0.0563586	0.132214	0.0386903	0.139235	-0.0885028	0.115291	0	0	0	0	659	0.00949652	0.00861597	0.00845587	0.00920594	0.0093251	0.0106853	0.00832124	0.00884389	0.00987447	0.00909042	0.00982353	0.00996015
NSP_RS26210	NSP9560	hypothetical protein	0.280167	0.136745	-0.670563	0.15666	-1.03176	0.16804	-1.9774	0.12115	0	0	-1	-1	660	0.254222	0.193663	0.220107	0.111268	0.100575	0.137259	0.205032	0.232016	0.290094	0.078806	0.0712667	0.05949
NSP_RS04295	NSP9570	argininosuccinate lyase	-0.19191	0.126751	0.474619	0.154866	0.0478822	0.162692	0.721299	0.108539	0	0	0	0	661	0.00580441	0.0062372	0.00506911	0.00588612	0.00807794	0.00507292	0.00455946	0.0043103	0.00441046	0.00839084	0.00804473	0.00853224
NSP_RS04300	NSP9580	hypothetical protein	0.0403579	0.14823	-0.294554	0.131984	0.0382949	0.14843	-0.291089	0.13353	0	0	0	0	662	0.0119293	0.0104154	0.00998064	0.0114598	0.0116834	0.0124648	0.00988901	0.00965796	0.0100715	0.0100112	0.00901397	0.00858206
NSP_RS04305	NSP9590	nickel pincer cofactor biosynthesis protein LarB	-0.166565	0.150753	0.0682492	0.130421	-0.134586	0.138108	0.105959	0.142193	0	0	0	0	663	0.003418	0.00323418	0.00310274	0.0029725	0.00353401	0.00304131	0.00274187	0.00261333	0.00234342	0.0033635	0.00333383	0.00279538
NSP_RS04310	NSP9600	ABC transporter substrate-binding protein	0.0453925	0.13025	-0.00753186	0.12632	-0.0490698	0.136495	-0.0963954	0.11914	0	0	0	0	663	0.00329466	0.00281828	0.00272707	0.00282356	0.00316403	0.00318009	0.00248037	0.00281098	0.00284854	0.00294225	0.00262781	0.0030869
NSP_RS04315	NA	transposase	-0.0734955	0.120173	-0.225857	0.138089	-0.290729	0.139962	-0.436932	0.11374	0	0	0	0	664	0.0400231	0.0346086	0.033612	0.0266796	0.035376	0.0329086	0.0286124	0.0327331	0.0301658	0.0299265	0.024885	0.0224367
NSP_RS04320	NSP9630	2-C-methyl-D-erythritol 2%2C4-cyclodiphosphate synthase	-0.0692444	0.126615	-0.287029	0.174419	-0.490412	0.163874	-0.700865	0.131574	0	0	0	0	665	0.0202972	0.0201664	0.0177756	0.0114352	0.0184999	0.0146265	0.0163693	0.0174706	0.0153731	0.0137212	0.0111446	0.00980432
NSP_RS04325	NSP9640	tRNA (guanosine(37)-N1)-methyltransferase TrmD	-0.0309756	0.172052	-0.234479	0.149653	0.0691203	0.16537	-0.128414	0.159194	0	0	0	0	665	0.00222117	0.00179474	0.0018188	0.00231595	0.00216005	0.00211373	0.0015004	0.00167209	0.00195865	0.00195716	0.0016014	0.00176492
NSP_RS04335	NSP9660	cyanophycinase	-0.201079	0.116694	0.181483	0.114554	-0.00922702	0.121701	0.379158	0.106234	0	0	0	0	666	0.0220296	0.0217349	0.0215371	0.0249591	0.0249617	0.0197547	0.0173834	0.0170048	0.0160063	0.0251092	0.0248728	0.0248564
NSP_RS04340	NSP9670	cyanophycin synthetase	-0.24028	0.117923	0.0899706	0.106706	0.195137	0.112384	0.531597	0.110028	0	0	0	0	667	0.0121263	0.0122534	0.0111457	0.0145092	0.0161393	0.0130108	0.00925417	0.00899728	0.0084109	0.014965	0.0139667	0.0150661
NSP_RS04345	NSP9680	twin-arginine translocase TatA/TatE family subunit	-0.103072	0.137555	-0.395235	0.127036	0.0163405	0.135439	-0.270417	0.129727	0	0	0	0	668	0.0272782	0.0254206	0.0246237	0.0263867	0.0269253	0.030394	0.0185743	0.0243173	0.021212	0.0221229	0.0193632	0.0190952
NSP_RS04350	NSP9690	serine/threonine protein kinase	0.0830196	0.114419	0.202726	0.109772	0.410821	0.110797	0.536552	0.109287	0	0	0	0	668	0.00707718	0.00685379	0.00641963	0.00966974	0.0102813	0.00907337	0.00606608	0.00601517	0.00714965	0.0110299	0.00959252	0.0110425
NSP_RS04355	NSP9700	serine/threonine protein kinase	0.164463	0.108943	-0.0430077	0.107001	0.126046	0.119332	-0.0758561	0.092064	0	0	0	0	668	0.00850911	0.00898735	0.00941151	0.00956024	0.0108665	0.0110227	0.00830982	0.00888532	0.00968859	0.0103217	0.00944925	0.00924129
NSP_RS04360	NSP9710	precorrin-6Y C5%2C15-methyltransferase subunit CbiT	-0.562119	0.190465	0.0246124	0.183599	-0.643118	0.187116	-0.050428	0.188498	0	0	0	0	669	0.00195057	0.00224544	0.0017483	0.00151564	0.00143913	0.00111253	0.00128588	0.00107914	0.00118896	0.00143622	0.00123559	0.00124834
NSP_RS04365	NSP9720	phosphatidate cytidylyltransferase	-0.238281	0.187425	0.221175	0.163244	-0.123239	0.17445	0.341697	0.175113	0	0	0	0	670	0.00110841	0.00121919	0.00112006	0.00105633	0.00130843	0.00102834	0.00079527	0.000961426	0.000830819	0.00137927	0.00119175	0.00117486
NSP_RS04370	NSP9730	DUF2993 domain-containing protein	-0.235868	0.137327	-0.535473	0.117549	0.0900795	0.13082	-0.203982	0.126505	0	0	0	0	671	0.00509672	0.00506181	0.00442951	0.00554358	0.00547928	0.00559226	0.00333395	0.00393098	0.00375225	0.00384676	0.00347532	0.00357398
NSP_RS04375	NSP9740	rRNA pseudouridine synthase	-0.318555	0.153929	0.349435	0.127175	0.113317	0.151281	0.787116	0.129638	0	0	0	0	672	0.0026075	0.00318357	0.00326622	0.00356713	0.00390102	0.00303459	0.00189214	0.00213997	0.0024444	0.00427185	0.00413991	0.00426084
NSP_RS04380	NSP9750	DUF4115 domain-containing protein	-0.551135	0.181333	0.604013	0.202553	0.0884287	0.220581	1.2504	0.152998	0	0	0	1	672	0.00299863	0.00484321	0.00399508	0.00517357	0.00541709	0.00291536	0.00245586	0.00263193	0.00201427	0.00643551	0.00579479	0.00711674
NSP_RS04385	NSP9760	4-alpha-glucanotransferase	-0.25589	0.127286	0.0355486	0.113277	-0.160932	0.11961	0.136327	0.120713	0	0	0	0	673	0.00903046	0.00930412	0.00829439	0.0092451	0.00856966	0.00770301	0.0069266	0.0067905	0.00602642	0.00851038	0.0077797	0.00851519
NSP_RS04390	NSP9770	NUDIX hydrolase	-0.0881291	0.252819	-0.0833649	0.217874	0.140651	0.237921	0.151418	0.234562	0	0	0	0	674	0.00109789	0.000832279	0.0012923	0.00144221	0.00136416	0.00106036	0.000867444	0.000823378	0.00105534	0.00138408	0.000991048	0.00108272
NSP_RS04395	NSP9780	Rid family detoxifying hydrolase	-0.301075	0.133301	0.00142967	0.112175	0.0379679	0.125662	0.34632	0.119582	0	0	0	0	675	0.00345766	0.00327685	0.00330434	0.0038272	0.00387987	0.00336324	0.00241877	0.00219408	0.00265684	0.00363883	0.00358585	0.00328741
NSP_RS04400	NSP9800	(2Fe-2S) ferredoxin domain-containing protein	-0.568231	0.116879	0.0734973	0.15022	-0.676617	0.123453	-0.029631	0.13557	0	0	0	0	676	0.0256668	0.0221307	0.0227121	0.0158131	0.0153847	0.0160723	0.0136903	0.0139616	0.0147174	0.0167408	0.0185587	0.012099
NSP_RS04405	NSP9810	hypothetical protein	-0.446235	0.144058	0.0978421	0.168924	-0.900077	0.166412	-0.350828	0.143403	0	0	0	0	676	0.0267071	0.0209096	0.0204219	0.0138729	0.0112355	0.0139028	0.0135106	0.0139576	0.017259	0.0146449	0.0149945	0.0102077
NSP_RS04410	NSP9820	DNA starvation/stationary phase protection protein	1.15536	0.130816	-0.454	0.140094	0.594661	0.1633	-1.00948	0.100123	1	0	0	-1	677	0.0580824	0.0441278	0.0460862	0.0760505	0.0712994	0.0920815	0.0927359	0.0917379	0.110641	0.057815	0.0515707	0.0570115
NSP_RS04415	NSP9830	carbamoyl-phosphate synthase large subunit	-0.388206	0.148072	0.462989	0.162023	0.284858	0.175966	1.14246	0.12795	0	0	0	1	678	0.00352265	0.00518378	0.00438986	0.00612355	0.00671031	0.0042964	0.00314712	0.0029349	0.00276334	0.00723879	0.00685161	0.00818416
NSP_RS04420	NSP9840	RNA polymerase sigma factor%2C RpoD/SigA family	0.251214	0.134619	0.087926	0.140681	0.530945	0.163724	0.372126	0.105665	0	0	0	0	679	0.00913974	0.00705242	0.00721579	0.0138193	0.0104504	0.0119507	0.00794834	0.00785638	0.00908847	0.0123979	0.0114547	0.0127425
NSP_RS04425	NSP9850	DUF760 domain-containing protein	0.24074	0.121956	-0.60902	0.134919	0.250386	0.144273	-0.59421	0.108347	0	0	0	0	680	0.0290823	0.0241214	0.0255532	0.0323732	0.0308234	0.0370765	0.0256665	0.0271332	0.0303512	0.022682	0.0220842	0.0179132
NSP_RS04430	NA	HNH endonuclease	0.244493	0.128505	0.28488	0.114271	0.0823981	0.126296	0.128379	0.116056	0	0	0	0	681	0.00369312	0.00367121	0.00407647	0.00435722	0.004253	0.00437333	0.00367112	0.00380059	0.00465516	0.00522231	0.00465751	0.00514935
NSP_RS04440	NSP9870	8-oxo-dGTP diphosphatase MutT	0.02395	0.142692	0.203283	0.119401	-0.0925753	0.131744	0.0924266	0.130492	0	0	0	0	681	0.00587128	0.00632688	0.00639261	0.00636637	0.00659834	0.00572908	0.00583242	0.00567368	0.00523392	0.00685074	0.0066777	0.00688369
NSP_RS25075	NA	HNH endonuclease	0.320744	0.168666	0.169393	0.150877	0.147721	0.168146	0.00182915	0.150804	0	0	0	0	681	0.00257509	0.00252494	0.00253986	0.00291359	0.00288503	0.00326285	0.00258463	0.00275953	0.00318847	0.00324441	0.00327715	0.00317593
NSP_RS26495	NA	carbamoyl phosphate synthase large subunit	-0.480491	0.191902	0.783019	0.154702	0.361708	0.177624	1.63016	0.167023	0	0	0	1	681	0.00139677	0.00215343	0.0016077	0.00250369	0.00254091	0.00200712	0.000904752	0.00129195	0.00106211	0.00355205	0.00355438	0.00436856
NSP_RS04445	NSP9890	CBS domain-containing protein	-0.256679	0.169958	0.214085	0.139209	-0.438917	0.177995	0.0377354	0.13768	0	0	0	0	682	0.00870689	0.0112776	0.0134261	0.00736425	0.010104	0.00896609	0.0067572	0.00780583	0.0105227	0.009434	0.00969701	0.00992185
NSP_RS04450	NSP9900	HEAT repeat domain-containing protein	-0.546194	0.383631	0.942599	0.248583	-0.320843	0.511486	1.1761	0.133325	0	0	0	1	682	0.00234253	0.00540405	0.00528248	0.00294953	0.00592222	0.00240314	0.00218699	0.00257786	0.00320141	0.0067365	0.00679149	0.00681221
NSP_RS04460	NSP9910	PEP-CTERM sorting domain-containing protein	-0.0713981	0.190716	1.10008	0.18986	0.723097	0.176477	1.89999	0.347056	0	1	0	1	683	0.0453128	0.0706096	0.0682263	0.122604	0.113697	0.0894063	0.0402094	0.0425475	0.0749737	0.208086	0.17176	0.278541
NSP_RS04465	NSP9920	DUF456 family protein	-0.223322	0.161532	0.274353	0.15908	0.0932176	0.17072	0.597136	0.144744	0	0	0	0	684	0.00303004	0.00327111	0.00279468	0.00362547	0.0040705	0.0027219	0.00215137	0.00223568	0.00254468	0.00404057	0.00378241	0.00409008
NSP_RS04470	NSP9930	cofactor assembly of complex C subunit B	-0.0181019	0.141272	-0.0755744	0.130795	0.277823	0.145927	0.225131	0.1257	0	0	0	0	684	0.00511632	0.00413159	0.00480225	0.00664911	0.00590076	0.00576947	0.00401144	0.00406781	0.00432545	0.00529963	0.00529639	0.00590391
NSP_RS04475	NSP9940	response regulator transcription factor	-0.141074	0.116838	-0.352714	0.114337	0.0149333	0.123933	-0.191563	0.105758	0	0	0	0	685	0.014414	0.01403	0.015917	0.0163807	0.015241	0.0163785	0.0109129	0.0121848	0.012798	0.0125926	0.0109757	0.0121638
NSP_RS04480	NSP9950	DNA repair protein RadA	-0.0174634	0.144213	-0.292485	0.12736	-0.121493	0.133654	-0.391034	0.137943	0	0	0	0	686	0.00160911	0.00173259	0.00163069	0.00168108	0.00172973	0.00148669	0.00126524	0.00136889	0.00176092	0.00127255	0.00132455	0.00119484
NSP_RS04485	NSP9970	protein kinase	0.242299	0.125858	0.0539378	0.112169	-0.0673647	0.128493	-0.250136	0.109828	0	0	0	0	687	0.00161775	0.001547	0.00141831	0.00159342	0.00153452	0.0015566	0.00150992	0.00158356	0.00173974	0.00165102	0.0015461	0.0014256
NSP_RS04490	NSP9990	peptidoglycan-binding protein	-0.368042	0.22273	0.707354	0.18288	0.307095	0.218953	1.38995	0.182275	0	0	0	1	688	0.000790669	0.00120127	0.000887777	0.00129461	0.00155064	0.000948366	0.000589649	0.00061607	0.000765199	0.00200712	0.00178187	0.00206076
NSP_RS25085	NSP9980	hypothetical protein	-0.276168	0.469735	0.270024	0.329267	0.380153	0.391475	0.928393	0.407495	0	0	0	0	688	0.000454183	0.000783953	0.000798826	0.00108388	0.00107079	0.000658925	0.000583626	0.000295053	0.000608611	0.00126381	0.00104497	0.000890348
NSP_RS04495	NSP10000	hypothetical protein	0.137088	0.147367	0.0814539	0.13266	0.10565	0.14462	0.0560049	0.134036	0	0	0	0	689	0.00148281	0.00158689	0.0013766	0.0017401	0.00188767	0.00149959	0.00127013	0.00141883	0.00167346	0.00177881	0.00161738	0.00174457
NSP_RS04500	NSP10010	ribosome maturation factor RimP	0.138429	0.122368	-0.151576	0.118424	-0.361201	0.132228	-0.645889	0.10784	0	0	0	0	690	0.0116885	0.0112495	0.0102301	0.00978918	0.00868353	0.00915919	0.0104728	0.0106909	0.0113324	0.00803378	0.00800733	0.00760895
NSP_RS04505	NSP10020	transcription termination factor NusA	0.0163245	0.117242	0.175138	0.105834	-0.094143	0.117432	0.0704188	0.104075	0	0	0	0	690	0.00747458	0.00852463	0.00801648	0.00835012	0.00858247	0.00718239	0.0067892	0.00662535	0.00824506	0.00867881	0.00844068	0.00868194
NSP_RS04510	NSP10040	YlxR family protein	0.114849	0.12321	-0.0333617	0.113094	-0.0280483	0.120997	-0.170816	0.114675	0	0	0	0	690	0.0222868	0.0243025	0.0226934	0.0244411	0.0232361	0.024942	0.0200739	0.0207034	0.026239	0.0225446	0.0218599	0.0230285
NSP_RS26220	NSP10060	hypothetical protein	0.245157	0.124603	0.16422	0.111214	0.00415375	0.117283	-0.0710019	0.116968	0	0	0	0	691	0.0353941	0.0361066	0.0333483	0.0369603	0.037984	0.0376281	0.0350993	0.0331893	0.0426393	0.0383945	0.0401253	0.0412004
NSP_RS04520	NSP10070	translation initiation factor IF-2	-0.341592	0.149029	0.706042	0.163961	-0.443799	0.172525	0.610505	0.136025	0	0	0	0	692	0.0120698	0.0175169	0.014226	0.0110613	0.0144741	0.00909193	0.0111792	0.0101371	0.00922952	0.0163862	0.0170761	0.0197478
NSP_RS04530	NSP10080	low-complexity tail membrane protein	-0.148643	0.138895	0.25811	0.130353	0.0961613	0.146186	0.509279	0.118864	0	0	0	0	693	0.00462851	0.00558434	0.00525086	0.00564232	0.00697889	0.00511174	0.00369407	0.00399396	0.0047464	0.00678905	0.00667234	0.00660431
NSP_RS04535	NSP10090	hypothetical protein	0.0471106	0.220862	0.094992	0.124841	0.517391	0.181362	0.568617	0.193695	0	0	0	0	694	0.0079752	0.0120987	0.0131858	0.0162232	0.0177468	0.0168756	0.00716647	0.00855272	0.0152937	0.0196828	0.0165242	0.0153971
NSP_RS04540	NSP10100	DUF1565 domain-containing protein	0.0491449	0.123622	0.106663	0.103081	0.403356	0.119275	0.46659	0.107105	0	0	0	0	695	0.00316175	0.0028688	0.00314872	0.00438965	0.00443425	0.00421359	0.00277507	0.0026821	0.00301761	0.00431212	0.00461093	0.00439764
NSP_RS04545	NSP10110	DUF3493 domain-containing protein	-0.349992	0.170244	0.261885	0.154231	0.0601295	0.162375	0.677858	0.157403	0	0	0	0	696	0.0047895	0.00532341	0.00545062	0.00507738	0.00661255	0.00570991	0.00358976	0.00342637	0.00384327	0.00669006	0.00734263	0.00574319
NSP_RS04550	NSP10120	tRNA-Thr	-0.798868	0.243501	-0.0215166	0.218225	-0.134758	0.208614	0.647769	0.249163	0	0	0	0	697	0.00893518	0.00867948	0.00786146	0.00746674	0.00968172	0.00779438	0.00387694	0.00435555	0.00484776	0.0086776	0.00890833	0.00564562
NSP_RS04555	NSP10130	class II aldolase/adducin family protein	-0.430705	0.175949	0.461242	0.180079	0.103528	0.205023	1.00294	0.142806	0	0	0	1	698	0.0022581	0.0034986	0.00335099	0.00358922	0.00435758	0.00255696	0.00181623	0.00189694	0.00229463	0.00486442	0.00396065	0.00482457
NSP_RS04560	NSP10150	S-layer homology domain-containing protein	0.372899	0.127677	0.189118	0.11614	-0.0306445	0.132747	-0.209176	0.111314	0	0	0	0	699	0.00361961	0.00326	0.0035505	0.00358696	0.00348165	0.00387406	0.00347996	0.00401394	0.0046037	0.00415995	0.00403219	0.00367901
NSP_RS04565	NSP10160	hypothetical protein	-0.0520273	0.116138	-0.130685	0.102622	-0.153138	0.113217	-0.226364	0.104603	0	0	0	0	699	0.00559506	0.00604476	0.00560246	0.00543626	0.00550586	0.00564315	0.00503134	0.00466371	0.00507717	0.0049105	0.00498926	0.00449765
NSP_RS04570	NSP10170	histidine kinase	-0.157271	0.150772	0.266937	0.134029	0.0937891	0.161786	0.523598	0.12112	0	0	0	0	700	0.0020314	0.00247862	0.00273391	0.00300898	0.00299623	0.00228924	0.00175523	0.00187874	0.0021589	0.00318533	0.00308897	0.00317702
NSP_RS04575	NSP10180	diguanylate cyclase	0.133104	0.158175	0.149209	0.134791	0.161836	0.151006	0.183507	0.14116	0	0	0	0	701	0.00362658	0.00431344	0.00366273	0.00449701	0.00499354	0.00436551	0.00354407	0.00358343	0.00416883	0.00468637	0.00516994	0.00471418
NSP_RS04580	NSP10190	chlororespiratory reduction protein 7	-0.0801508	0.165501	0.110732	0.146433	0.37805	0.161077	0.574277	0.148333	0	0	0	0	702	0.00530322	0.0056666	0.00555724	0.00800743	0.00678606	0.00813112	0.00439684	0.00411525	0.00545768	0.00765548	0.00826604	0.00764285
NSP_RS04585	NSP10200	DUF2854 domain-containing protein	-0.420664	0.155346	0.610669	0.140942	0.290918	0.164311	1.32823	0.127176	0	0	0	1	703	0.00473247	0.00618884	0.00646007	0.00746268	0.00900735	0.00635704	0.00394718	0.00362174	0.0039477	0.01096	0.0102933	0.0116867
NSP_RS04590	NSP10210	hypothetical protein	0.308946	0.122737	-0.619891	0.136163	-0.0146292	0.152991	-0.938703	0.0985984	0	0	0	0	704	0.0618227	0.0509386	0.0546307	0.0550458	0.0541062	0.0681006	0.0556331	0.0612205	0.0685602	0.0378259	0.0367839	0.0352517
NSP_RS04595	NSP10220	response regulator transcription factor	0.56565	0.15347	0.682662	0.112774	0.731895	0.14624	0.854795	0.121973	0	0	0	0	705	0.00448102	0.00376332	0.00423079	0.00736984	0.00742079	0.00751741	0.00477466	0.00576529	0.00602494	0.0120415	0.0111112	0.0108794
NSP_RS04600	NSP10230	polyphosphate kinase 1	-0.112609	0.127237	0.608236	0.136302	0.482167	0.140802	1.20899	0.116782	0	0	0	1	706	0.00244598	0.00287369	0.00297741	0.00429915	0.00468143	0.00346401	0.00225068	0.00221588	0.00235308	0.00604725	0.00542079	0.00646709
NSP_RS04605	NSP10240	two-component sensor histidine kinase	-0.262067	0.24236	-0.537997	0.199066	0.351739	0.198725	0.0827742	0.245196	0	0	0	0	707	0.0032865	0.00335207	0.00321236	0.0044028	0.00433327	0.00470814	0.0024955	0.00288368	0.00184332	0.00316411	0.00245747	0.00320135
NSP_RS04610	NSP10250	type II toxin-antitoxin system HicA family toxin	-0.293042	0.192568	-0.527118	0.156966	0.259264	0.162838	0.0293688	0.189412	0	0	0	0	708	0.00484031	0.00557201	0.00620182	0.00658179	0.00752291	0.0071938	0.00418008	0.00454913	0.00322213	0.00554959	0.0044525	0.00402705
NSP_RS04615	NSP10260	hypothetical protein	0.122343	0.189025	-0.458597	0.169321	0.310733	0.169727	-0.264718	0.187628	0	0	0	0	708	0.00412591	0.00359578	0.00362189	0.00490671	0.00516547	0.00506827	0.00366156	0.00401333	0.00329423	0.00407491	0.00359933	0.002778
NSP_RS04620	NSP10270	two-component sensor histidine kinase	-0.25915	0.203481	0.0424991	0.204953	0.0839026	0.228048	0.394265	0.174696	0	0	0	0	709	0.000532425	0.000809598	0.000723387	0.000560005	0.00102612	0.000754368	0.000445251	0.000538039	0.000541698	0.00075809	0.000798506	0.000722175
NSP_RS04625	NSP10280	hypothetical protein	-0.312611	0.216131	-1.22912	0.2841	-0.331801	0.253977	-1.24004	0.243886	0	-1	0	-1	710	0.0022755	0.00291069	0.0030493	0.00165173	0.00208364	0.0032144	0.0021147	0.00158384	0.00219162	0.00108307	0.000959821	0.000785697
NSP_RS04630	NSP10290	hypothetical protein	-0.20294	0.227358	-1.37924	0.291293	-0.260154	0.248163	-1.43104	0.268808	0	-1	0	-1	710	0.00131231	0.00157118	0.00151491	0.00106278	0.00109033	0.00174211	0.00101876	0.00125898	0.00110172	0.000451534	0.000504431	0.000476191
NSP_RS04635	NSP10300	hypothetical protein	0.176039	0.217166	0.562974	0.221763	-0.123134	0.233934	0.269815	0.19924	0	0	0	0	711	0.000808365	0.000654106	0.00067506	0.00071421	0.000902024	0.000514172	0.000730438	0.000700676	0.000729157	0.00106836	0.00111892	0.00078184
NSP_RS04640	NSP10310	tetratricopeptide repeat protein	0.0729048	0.136607	0.198869	0.116782	0.309655	0.130538	0.441161	0.122533	0	0	0	0	712	0.00309715	0.00350225	0.0034687	0.00476168	0.00436076	0.00422491	0.00284914	0.00288842	0.00372374	0.00501031	0.00457809	0.00495963
NSP_RS04645	NSP10320	DNA-directed RNA polymerase sigma-70 factor	-0.015514	0.20544	0.343791	0.169083	0.203268	0.189297	0.568256	0.183647	0	0	0	0	713	0.00110368	0.0010746	0.0011343	0.00148268	0.00137746	0.00123891	0.000935389	0.00098311	0.00100324	0.00183617	0.00150143	0.00160108
NSP_RS04650	NSP10330	hypothetical protein	-0.0330036	0.14874	0.314331	0.115153	0.00689384	0.148275	0.359632	0.120024	0	0	0	0	714	0.00382062	0.00518152	0.00455096	0.0050316	0.0048493	0.0046353	0.00385746	0.00383464	0.00402937	0.00583371	0.00578425	0.00552268
NSP_RS04655	NSP10340	DUF29 domain-containing protein	0.211683	0.171732	-0.0372117	0.165493	0.0509438	0.183471	-0.193635	0.153992	0	0	0	0	715	0.00316134	0.0026273	0.00269308	0.00331463	0.0026594	0.00344319	0.00309108	0.00271928	0.00295327	0.00302334	0.00286001	0.00286519
NSP_RS04660	NSP10360	FdhF/YdeP family oxidoreductase	0.118558	0.145367	0.145025	0.116676	0.191445	0.132367	0.22339	0.130167	0	0	0	0	716	0.00104934	0.0011416	0.00105316	0.00134886	0.00139246	0.00122493	0.00106323	0.000901758	0.00117014	0.00143698	0.00142317	0.00130042
NSP_RS04665	NSP10370	lysine--tRNA ligase	-0.105751	0.14379	-0.185768	0.118318	-0.127354	0.157602	-0.201975	0.108449	0	0	0	0	717	0.00799377	0.00635054	0.00566949	0.00661643	0.00605837	0.00693642	0.00574873	0.00526851	0.00551685	0.0054045	0.005814	0.00518352
NSP_RS04670	NSP10380	hypothetical protein	-0.132941	0.155732	-0.0308865	0.12946	-0.0919424	0.14453	0.015456	0.14252	0	0	0	0	718	0.00428677	0.00466143	0.00496427	0.004809	0.00477523	0.0044056	0.00359679	0.00407533	0.00358428	0.0044124	0.00428899	0.00429891
NSP_RS04675	NSP10390	M48 family metallopeptidase	0.140858	0.124326	0.14117	0.107512	0.115194	0.124564	0.120859	0.107278	0	0	0	0	719	0.00480604	0.00449163	0.00481269	0.00543905	0.00535705	0.00559046	0.00446656	0.004704	0.00468726	0.00594115	0.0056217	0.00561425
NSP_RS04680	NSP10410	ATP-dependent DNA helicase	-0.022608	0.136905	0.287076	0.11781	0.0672545	0.141385	0.382951	0.113793	0	0	0	0	720	0.00423584	0.00425748	0.00335291	0.00436739	0.00502641	0.00392604	0.00354449	0.00346254	0.00332696	0.00506128	0.00549715	0.0048339
NSP_RS04685	NSP10420	reverse transcriptase N-terminal domain-containing protein	0.582485	0.151398	0.255953	0.123244	-1.21973	0.117761	-1.54062	0.153527	0	0	-1	-1	721	0.0567973	0.0579491	0.0620112	0.0242349	0.0289131	0.0281939	0.0610514	0.0700771	0.106979	0.0288327	0.030296	0.032882
NSP_RS23885	NSP10430	DUF2839 domain-containing protein	0.013101	0.131236	-0.211229	0.135815	-0.590275	0.141888	-0.80919	0.1239	0	0	0	0	722	0.0212699	0.0209272	0.0187692	0.0132535	0.0140945	0.0159471	0.0160103	0.01764	0.0213563	0.0118565	0.0117278	0.0119882
NSP_RS04695	NSP10440	DUF1815 family protein	0.175195	0.117777	-0.0990724	0.110342	0.353382	0.128031	0.0842903	0.0983556	0	0	0	0	723	0.0259556	0.0231855	0.0256352	0.0343989	0.0321017	0.0358238	0.0234864	0.0239972	0.0279723	0.0324004	0.0295583	0.0289536
NSP_RS04700	NSP10450	acyl-CoA thioesterase	-0.0636005	0.141303	-0.436036	0.129798	-0.0326363	0.153263	-0.400419	0.119299	0	0	0	0	724	0.0103376	0.00821172	0.0085158	0.00946979	0.00864646	0.0102359	0.00778484	0.00779305	0.00747523	0.0066799	0.00660811	0.00665604
NSP_RS04705	NSP10470	hypothetical protein	0.0374032	0.218213	-0.386852	0.208787	0.292809	0.213233	-0.126516	0.213401	0	0	0	0	725	0.00426233	0.00363978	0.0035757	0.00538328	0.00397722	0.00568756	0.00254294	0.00413075	0.00390526	0.00435681	0.00330906	0.00331857
NSP_RS04710	NSP10480	1-deoxy-D-xylulose-5-phosphate reductoisomerase	-0.184979	0.143698	-0.118509	0.104235	0.144557	0.129225	0.217178	0.127747	0	0	0	0	726	0.00541257	0.00485878	0.00443597	0.0058474	0.00575402	0.00582095	0.00427778	0.00355361	0.00363606	0.00527525	0.00489794	0.00507436
NSP_RS04715	NSP10490	glycosyltransferase family 39 protein	-0.128633	0.182055	0.299536	0.135072	0.387468	0.168018	0.82162	0.154544	0	0	0	0	727	0.000967834	0.00144378	0.00134116	0.00168543	0.00193994	0.00161367	0.000854877	0.000909864	0.00130159	0.00193836	0.00195491	0.00221311
NSP_RS04720	NSP10500	polysaccharide deacetylase family protein	-0.163215	0.146815	0.00374827	0.13966	-0.102633	0.146157	0.0695566	0.138991	0	0	0	0	728	0.002615	0.00254674	0.00246705	0.00263055	0.00232424	0.00264528	0.00211701	0.00190842	0.00202737	0.0023401	0.00240823	0.00250091
NSP_RS04725	NSP10510	glutamate synthase subunit alpha	-0.119039	0.104637	-0.0108033	0.0855008	-0.389487	0.104058	-0.275507	0.0866522	0	0	0	0	729	0.0119771	0.0111261	0.0110853	0.00921009	0.00978656	0.00899563	0.00905609	0.00893166	0.0100632	0.00919485	0.00894139	0.00824439
NSP_RS04730	NSP10530	phosphodiester glycosidase family protein	-0.463518	0.140766	0.25175	0.151744	-0.209933	0.158623	0.51166	0.127608	0	0	0	0	730	0.00154298	0.00183366	0.00169434	0.00159222	0.00188023	0.00123709	0.00111725	0.00101033	0.00113431	0.00175443	0.0017257	0.0018179
NSP_RS04735	NSP10540	phosphomannose isomerase type II C-terminal cupin domain	0.345907	0.133361	0.272386	0.114031	0.357238	0.129168	0.288864	0.119742	0	0	0	0	731	0.0150699	0.0155487	0.0173514	0.0225442	0.020628	0.0225922	0.0164862	0.016016	0.0221013	0.0246557	0.0269178	0.0239446
NSP_RS04740	NSP10550	iron-sulfur cluster assembly accessory protein	-0.243004	0.145571	-0.154782	0.117362	-0.183089	0.153806	-0.0898208	0.112853	0	0	0	0	732	0.0119998	0.0152083	0.0166969	0.013123	0.0135338	0.0146707	0.0106587	0.0112628	0.0110196	0.0121348	0.0120211	0.0111469
NSP_RS04745	NA	30S ribosomal protein S12	-0.135297	0.120563	0.277983	0.0978716	-0.544132	0.11369	-0.125236	0.107383	0	0	0	0	733	0.0666077	0.0776542	0.078326	0.0553355	0.0562935	0.0518898	0.0604763	0.0619237	0.0573624	0.0629394	0.0602831	0.0647678
NSP_RS04750	NSP10580	30S ribosomal protein S7	-0.352857	0.140783	0.355254	0.130395	-0.444383	0.129448	0.269729	0.139236	0	0	0	0	733	0.0823533	0.0941806	0.0888846	0.0762748	0.0750727	0.0579589	0.0673156	0.0644511	0.051814	0.081876	0.0815144	0.0898184
NSP_RS04755	NSP10590	elongation factor G	-0.308011	0.124601	0.697265	0.150541	-0.124071	0.15432	0.887787	0.113472	0	0	0	0	733	0.0689809	0.0852968	0.0806532	0.0728928	0.0968737	0.0622155	0.0583649	0.0570332	0.0527485	0.118668	0.111442	0.124832
NSP_RS04760	NSP10600	elongation factor Tu	-0.237878	0.110679	0.326476	0.0995708	-0.0421665	0.103586	0.528256	0.103166	0	0	0	0	733	0.129211	0.134451	0.133959	0.133024	0.153094	0.12835	0.102042	0.101435	0.0957153	0.166147	0.158725	0.167355
NSP_RS04765	NSP10620	30S ribosomal protein S10	-0.222049	0.129306	0.256485	0.118096	-0.862153	0.13434	-0.377452	0.113255	0	0	0	0	733	0.0410334	0.0379932	0.0335966	0.0203926	0.0255893	0.0205889	0.0286991	0.030078	0.0268765	0.0248608	0.0251206	0.0253047
NSP_RS04770	NSP10630	LON peptidase substrate-binding domain-containing protein	-0.191634	0.173918	0.683348	0.162003	0.0341799	0.194513	0.915359	0.138756	0	0	0	0	734	0.00291822	0.00456476	0.00452034	0.00490523	0.00480793	0.00344426	0.00277608	0.00306098	0.00350844	0.00676834	0.0058689	0.00734162
NSP_RS04775	NSP10640	prephenate dehydratase	0.257456	0.148984	0.0127602	0.132754	0.338584	0.150295	0.0992885	0.130365	0	0	0	0	735	0.00218094	0.00191424	0.00214844	0.00258523	0.00289883	0.00300435	0.00215976	0.00216584	0.0023476	0.0029094	0.00255897	0.00267243
NSP_RS04780	NSP10650	DUF1997 domain-containing protein	0.0953977	0.1923	0.0244952	0.176832	0.0637997	0.187671	-0.00124193	0.179409	0	0	0	0	736	0.00132188	0.00151334	0.0013304	0.0014474	0.00183603	0.00137832	0.00128569	0.00129996	0.00135455	0.00141697	0.00152833	0.0015441
NSP_RS04785	NSP10660	ribonuclease HII	-0.0116063	0.13021	-0.0425404	0.113073	-0.358581	0.133034	-0.38359	0.112369	0	0	0	0	737	0.00679891	0.00656098	0.00555436	0.00508348	0.00562274	0.00510776	0.00533805	0.00549333	0.00586544	0.00497406	0.00468941	0.00490567
NSP_RS04790	NSP10670	Rne/Rng family ribonuclease	0.0572872	0.114163	0.0543204	0.0972843	-0.378067	0.115307	-0.375097	0.0970072	0	0	0	0	737	0.00750657	0.00691481	0.00656063	0.00576403	0.00620923	0.00535762	0.00637946	0.00651167	0.00652352	0.00583	0.00555112	0.00568027
NSP_RS04795	NSP10690	TIGR03960 family B12-binding radical SAM protein	-0.017857	0.108937	0.427519	0.106577	-0.15469	0.106218	0.296404	0.104577	0	0	0	0	738	0.0204128	0.0232277	0.0226517	0.0205019	0.0228637	0.0204668	0.0181128	0.0182313	0.0220647	0.0257133	0.0269791	0.0285874
NSP_RS04800	NSP10700	hypothetical protein	-0.101674	0.187729	-0.101526	0.178951	-0.127693	0.18458	-0.122682	0.182631	0	0	0	0	739	0.00556074	0.00512996	0.0060897	0.00608483	0.00470668	0.00568031	0.00374192	0.00542169	0.00483407	0.00473953	0.00460929	0.00528048
NSP_RS04805	NSP10710	hypothetical protein	-0.270463	0.175473	0.11606	0.138887	-0.171886	0.170872	0.219432	0.149974	0	0	0	0	740	0.00425687	0.00615866	0.00461434	0.0047917	0.00457713	0.00478648	0.00366343	0.00381774	0.00347261	0.00521777	0.00495768	0.0044074
NSP_RS04815	NA	ATP-dependent Clp protease adapter ClpS	-0.0876181	0.112275	-0.251365	0.138454	-0.133149	0.143153	-0.291522	0.101238	0	0	0	0	741	0.0421699	0.0398887	0.0396168	0.0351254	0.0377852	0.0457027	0.0316754	0.0353078	0.0349908	0.0338256	0.0324858	0.0286418
NSP_RS04820	NSP10730	CPBP family intramembrane metalloprotease	0.00900001	0.125807	-0.053772	0.112272	-0.0755377	0.124892	-0.132873	0.11348	0	0	0	0	742	0.00595283	0.00560048	0.00599939	0.00594341	0.00580644	0.00610524	0.00462215	0.00545557	0.00570369	0.00573448	0.00522559	0.00539378
NSP_RS04825	NSP10740	pentapeptide repeat-containing protein	-0.326611	0.148824	0.325528	0.138777	-0.360514	0.161619	0.297903	0.123227	0	0	0	0	743	0.00475112	0.00640316	0.0058961	0.00443778	0.00572627	0.00407722	0.00415735	0.00392	0.00394545	0.00580668	0.00551105	0.00556277
NSP_RS04830	NSP10750	metal-dependent phosphohydrolase	-0.136538	0.126265	0.36821	0.147245	-0.0851093	0.124471	0.425673	0.140444	0	0	0	0	744	0.00453806	0.00497148	0.00401393	0.00452358	0.00468061	0.00443038	0.00360062	0.00361802	0.00369461	0.00541554	0.00473432	0.00651407
NSP_RS04835	NSP10760	B12-binding domain-containing radical SAM protein	-0.236803	0.105809	0.432621	0.111329	-0.357624	0.112276	0.317772	0.0993602	0	0	0	0	745	0.0145273	0.015256	0.0148604	0.0124289	0.0139281	0.0110539	0.0112345	0.0108316	0.0116196	0.0156437	0.015656	0.0164792
NSP_RS04840	NSP10770	DUF1830 domain-containing protein	-0.00507234	0.124257	-0.827021	0.151598	0.663381	0.155902	-0.153368	0.115022	0	0	0	0	746	0.0329042	0.0397603	0.0419278	0.0625428	0.0568672	0.074181	0.0308104	0.0332681	0.0377589	0.04088	0.0315027	0.0318026
NSP_RS04845	NSP10780	DUF4079 domain-containing protein	-0.431646	0.178189	-0.0171333	0.14053	0.289351	0.172731	0.708866	0.149011	0	0	0	0	747	0.00305224	0.00408048	0.00436464	0.00541096	0.00534252	0.00428639	0.00240001	0.00271515	0.00242983	0.00476671	0.00443138	0.00488798
NSP_RS04850	NSP10800	response regulator transcription factor	-0.347348	0.119402	0.0847614	0.12039	0.162363	0.119869	0.600319	0.115994	0	0	0	0	748	0.0264161	0.0283829	0.0269012	0.0355458	0.034328	0.0281921	0.0195958	0.0195844	0.0177269	0.0323595	0.031568	0.0345285
NSP_RS04855	NSP10810	PAS domain-containing sensor histidine kinase	-0.189539	0.122048	0.0605365	0.103786	0.0882952	0.112962	0.344422	0.112265	0	0	0	0	748	0.00596637	0.00572999	0.00539519	0.00638307	0.00682984	0.00627452	0.00447735	0.00451551	0.00431324	0.00656009	0.00608223	0.00663374
NSP_RS04860	NSP10830	phosphate signaling complex protein PhoU	0.167072	0.11154	0.0313051	0.122288	-0.177434	0.135382	-0.3078	0.0920404	0	0	0	0	749	0.0370933	0.0334681	0.0331754	0.0294389	0.0320458	0.0366677	0.0323366	0.0360059	0.035372	0.0332487	0.0313477	0.0308348
NSP_RS04865	NSP10850	Crp/Fnr family transcriptional regulator	0.519409	0.120713	0.456681	0.127621	2.39153	0.123202	2.33441	0.117652	0	0	1	1	750	0.00702407	0.00807276	0.00739588	0.0450614	0.0400544	0.0409577	0.00879526	0.00969216	0.0101814	0.053502	0.0500376	0.0605
NSP_RS04870	NSP10860	iron uptake porin	-0.24253	0.102539	0.612211	0.11311	0.385989	0.118782	1.24623	0.0914788	0	0	0	1	751	0.122897	0.138283	0.136034	0.202948	0.190223	0.163259	0.0953246	0.0984601	0.105047	0.259245	0.27217	0.274236
NSP_RS23890	NSP10870	hypothetical protein	-0.470866	0.295003	0.830169	0.203316	0.491952	0.272743	1.80007	0.222679	0	0	0	1	752	0.0010955	0.0021549	0.00165362	0.002446	0.00313412	0.00173003	0.000802126	0.0010213	0.00130117	0.00426621	0.0038972	0.00409541
NSP_RS04875	NSP10880	DUF3318 domain-containing protein	-0.285691	0.242428	0.18047	0.216593	0.274547	0.23707	0.748346	0.216872	0	0	0	0	753	0.000729184	0.00103123	0.00103911	0.00107565	0.00159634	0.000957999	0.00066535	0.000608052	0.000762773	0.00156181	0.00115464	0.00116763
NSP_RS04880	NSP10890	hypothetical protein	-0.0946239	0.166328	0.105957	0.158271	0.0968951	0.168003	0.303737	0.152519	0	0	0	0	754	0.000732151	0.000820826	0.000813682	0.000870901	0.00108378	0.000764423	0.000615603	0.000631593	0.000726923	0.00100392	0.000850979	0.000914021
NSP_RS04885	NSP10900	glycosyltransferase	0.0751111	0.207946	-0.365502	0.194234	0.188581	0.188601	-0.246459	0.212092	0	0	0	0	755	0.000706338	0.00056186	0.000626638	0.000752084	0.000755982	0.000820598	0.000461987	0.000694363	0.000638013	0.000712238	0.000568589	0.000436376
NSP_RS04890	NSP10910	7%2C8-didemethyl-8-hydroxy-5-deazariboflavin synthase subunit CofH	0.127706	0.164662	0.0783946	0.146299	0.130684	0.160594	0.0871997	0.14893	0	0	0	0	756	0.00137016	0.00116638	0.00120708	0.00138164	0.00168026	0.00136008	0.00124822	0.00120035	0.00119672	0.00148291	0.00161545	0.00132373
NSP_RS04895	NSP10920	photosystem II protein Psb27	-0.346479	0.111081	-0.0857794	0.102301	-0.589617	0.109126	-0.32325	0.101854	0	0	0	0	757	0.0283874	0.0309068	0.0306774	0.0211707	0.0226764	0.0202407	0.0199774	0.0212407	0.0217277	0.0204495	0.0180075	0.018847
NSP_RS04900	NSP10940	family 10 glycosylhydrolase	-0.0645669	0.155463	0.00700555	0.118903	0.19381	0.15295	0.271993	0.128132	0	0	0	0	758	0.00237838	0.00188865	0.00180185	0.00236098	0.00277885	0.00233509	0.00151976	0.00161504	0.00207536	0.00244554	0.00228053	0.00239374
NSP_RS04905	NSP10950	Eco57I restriction-modification methylase domain-containing protein	-0.0753929	0.14558	-0.164513	0.145112	0.08497	0.14455	0.00159534	0.141862	0	0	0	0	759	0.000599135	0.000577264	0.00053339	0.000598398	0.000657686	0.000686226	0.000460304	0.00048601	0.000498064	0.00058659	0.000604142	0.000456751
NSP_RS04910	NSP10960	DUF4351 domain-containing protein	0.586097	0.137708	-0.319458	0.119543	0.0521147	0.124504	-0.84787	0.133081	0	0	0	0	760	0.00610575	0.00541554	0.00580832	0.00611837	0.00660667	0.00656186	0.00634865	0.00746787	0.00954541	0.00555206	0.00485036	0.00429562
NSP_RS04915	NSP10970	DNA polymerase I	0.227035	0.1247	-0.0570145	0.115717	-0.0907756	0.124326	-0.369268	0.114208	0	0	0	0	761	0.00123363	0.00124784	0.00127516	0.00122498	0.00127953	0.00127549	0.00122976	0.00130263	0.00138604	0.00125716	0.00112094	0.00107499
NSP_RS04920	NSP10980	Cof-type HAD-IIB family hydrolase	-0.0881985	0.135264	-0.103743	0.118579	0.310269	0.137664	0.300574	0.114495	0	0	0	0	762	0.00406515	0.0050769	0.00444227	0.00616006	0.00665026	0.0052208	0.00368221	0.0038842	0.00374754	0.00566345	0.00531764	0.0049238
NSP_RS04930	NSP11000	hypothetical protein	0.242735	0.17331	-0.296651	0.16288	0.137719	0.166221	-0.39569	0.168464	0	0	0	0	763	0.00133419	0.001195	0.0013074	0.00143654	0.00158069	0.00152694	0.00123613	0.00140135	0.00142414	0.00130743	0.0010172	0.00119094
NSP_RS04935	NSP11010	Crp/Fnr family transcriptional regulator	-0.122727	0.121926	0.538423	0.124559	0.114328	0.131254	0.78122	0.112003	0	0	0	0	764	0.0293056	0.0340236	0.0331361	0.0407124	0.0401396	0.0311865	0.024877	0.0231606	0.031065	0.0510604	0.0495537	0.053372
NSP_RS04940	NSP11020	ABC transporter substrate-binding protein	0.00975058	0.142705	0.13307	0.117894	0.161317	0.133122	0.290054	0.12706	0	0	0	0	765	0.0015724	0.00170988	0.00163121	0.00197621	0.00207656	0.00183248	0.00135596	0.00155009	0.00148808	0.00214148	0.00198849	0.00199336
NSP_RS04945	NSP11030	protein kinase	-0.0930766	0.171109	0.590701	0.181234	0.318015	0.160924	1.00751	0.179446	0	0	0	1	765	0.00094444	0.00103175	0.00106923	0.00152088	0.0013681	0.00118003	0.000908264	0.000833318	0.000784418	0.00163261	0.00182231	0.00234043
NSP_RS04950	NSP11040	LysR family transcriptional regulator	-0.327364	0.151518	0.922986	0.166925	0.0276826	0.173583	1.28466	0.13911	0	0	0	1	766	0.00336451	0.00474547	0.00463315	0.00448004	0.00568206	0.00378507	0.00289815	0.00278343	0.00334916	0.00785758	0.00745636	0.00961351
NSP_RS04960	NSP11050	hypothetical protein	-0.10143	0.134268	0.329274	0.137296	-0.103228	0.136996	0.332975	0.130357	0	0	0	0	767	0.00501529	0.00563266	0.00591078	0.00597649	0.00567671	0.00487135	0.00450433	0.00470616	0.0044884	0.00657103	0.00590529	0.00719432
NSP_RS04965	NSP11060	thiol reductase thioredoxin	-0.198952	0.11548	0.343963	0.0995524	-1.14209	0.109083	-0.593375	0.106635	0	0	-1	0	768	0.0341371	0.0332108	0.0328536	0.0160969	0.016634	0.0159346	0.0232817	0.0244721	0.0302992	0.0199487	0.0192187	0.0194703
NSP_RS04970	NSP11070	NAD(P)H-quinone oxidoreductase subunit 5	-0.394287	0.134201	0.575918	0.140257	0.614437	0.129963	1.59113	0.137921	0	0	0	1	769	0.0423884	0.0444599	0.0444884	0.072025	0.0847917	0.0594264	0.033006	0.0295201	0.0258381	0.0951662	0.0987953	0.11023
NSP_RS04975	NSP11080	hypothetical protein	-0.60535	0.130411	-0.278587	0.0984313	0.101468	0.12692	0.433506	0.110164	0	0	0	0	770	0.106081	0.108181	0.128189	0.130459	0.127056	0.135805	0.0658908	0.0722325	0.061674	0.107925	0.0994278	0.100902
NSP_RS04980	NSP11100	NAD(P)H-quinone oxidoreductase subunit 4	-0.536221	0.127557	0.558922	0.147999	0.528956	0.154905	1.6301	0.114054	0	0	0	1	771	0.0286453	0.0364934	0.0361299	0.0565414	0.0595914	0.0408533	0.0212225	0.0207029	0.0200028	0.0688968	0.0708725	0.0785425
NSP_RS04985	NSP11110	VWA domain-containing protein	-0.190942	0.156396	-0.406027	0.160041	0.147174	0.167869	-0.0628264	0.146103	0	0	0	0	772	0.00190891	0.00174964	0.00164282	0.0017731	0.00208326	0.00242817	0.00116615	0.00138596	0.00160958	0.00146897	0.00156699	0.00147637
NSP_RS04990	NSP11120	hypothetical protein	-0.255271	0.133327	-0.46607	0.128615	-0.101096	0.139258	-0.306907	0.122449	0	0	0	0	772	0.00154978	0.00140982	0.00152886	0.00141909	0.00141258	0.00164926	0.000968641	0.00122966	0.00115819	0.00105948	0.00104599	0.000981947
NSP_RS04995	NSP11130	hypothetical protein	-0.0815876	0.152442	-0.592158	0.178283	-0.120682	0.172159	-0.628098	0.155268	0	0	0	0	773	0.00134035	0.00117644	0.00125957	0.00110557	0.00113967	0.00147305	0.000909142	0.00109731	0.00119294	0.000702524	0.000819294	0.000827146
NSP_RS05000	NSP11140	hypothetical protein	-0.143584	0.28986	-0.738579	0.27052	-0.22651	0.249314	-0.816548	0.31923	0	0	0	0	773	0.000610046	0.0004818	0.000519819	0.000539434	0.000512917	0.000438811	0.000464178	0.000256	0.000603229	0.000328237	0.000290884	0.000225313
NSP_RS05005	NSP11150	hypothetical protein	0.0902204	0.214733	-0.0928162	0.192882	0.0480642	0.205958	-0.129683	0.20281	0	0	0	0	774	0.00292424	0.00256045	0.00250584	0.00285603	0.00272669	0.00327902	0.00213232	0.002842	0.00263351	0.0028868	0.0026995	0.00232098
NSP_RS05010	NSP11160	phosphate-starvation-inducible PsiE family protein	-0.121576	0.218771	-0.122918	0.177188	0.136652	0.211064	0.140263	0.190841	0	0	0	0	775	0.00118499	0.00177674	0.00176189	0.00213461	0.00172946	0.0016569	0.00141394	0.00118369	0.0012208	0.00163747	0.00160064	0.0015793
NSP_RS05015	NSP11170	tetratricopeptide repeat protein	0.0428008	0.222817	0.00787058	0.20718	-0.106839	0.221885	-0.135571	0.208982	0	0	0	0	776	0.000624974	0.000876485	0.000711398	0.00076381	0.000878448	0.000549881	0.000762677	0.000651191	0.000577349	0.000763955	0.000644339	0.000674595
NSP_RS05020	NSP11190	zinc ribbon domain-containing protein	-0.0932105	0.148156	-0.157304	0.144718	-0.0749288	0.152399	-0.133473	0.138738	0	0	0	0	777	0.00155542	0.00165642	0.00152304	0.00146276	0.00157117	0.00176677	0.00126429	0.00132871	0.00134872	0.00142601	0.00132178	0.0013483
NSP_RS05025	NSP11200	hypothetical protein	-0.00295499	0.193536	0.0107842	0.162279	0.262106	0.181032	0.281458	0.174424	0	0	0	0	778	0.000694594	0.000750435	0.000616219	0.00089388	0.000996848	0.000755881	0.000595508	0.000639366	0.00058259	0.000857127	0.00081049	0.000858241
NSP_RS05030	NSP11210	DNA repair protein RadC	-0.463836	0.236236	0.0316969	0.177435	0.210172	0.200614	0.711014	0.214572	0	0	0	0	779	0.00073683	0.000853719	0.000908579	0.00110165	0.00103976	0.000951717	0.000582601	0.000481967	0.000541265	0.000997198	0.00101784	0.000987211
NSP_RS05035	NSP11240	hypothetical protein	0.110489	0.207537	-0.0301095	0.182771	0.0873098	0.196591	-0.0468727	0.193684	0	0	0	0	780	0.00144407	0.00137562	0.00155746	0.00166241	0.00193858	0.00141993	0.00141423	0.0011834	0.00164146	0.00158217	0.00148048	0.00159387
NSP_RS05040	NSP11250	transposase	0.327461	0.132941	-0.1476	0.136703	0.285854	0.157545	-0.184949	0.106994	0	0	0	0	781	0.00425548	0.00354747	0.00438271	0.00510871	0.00479375	0.00601112	0.00425372	0.00464988	0.00476386	0.00492746	0.00451926	0.00424575
NSP_RS05045	NA	IS607 family transposase	0.279771	0.145189	-0.375198	0.142997	0.0676987	0.164806	-0.583131	0.121586	0	0	0	0	781	0.00480357	0.00430802	0.00559444	0.00512377	0.00512805	0.00626837	0.0048172	0.00558697	0.00556293	0.00416168	0.00415417	0.00381376
NSP_RS05050	NSP11280	hypothetical protein	0.379827	0.36383	-0.20549	0.303618	0.0945175	0.324065	-0.487357	0.352512	0	0	0	0	781	0.000185666	0.000245829	0.000290044	0.000275481	0.000282757	0.000264431	0.000192643	0.000204522	0.000457025	0.000238219	0.000241446	0.000196369
NSP_RS05055	NA	RRXRR domain-containing protein	0.302305	0.152136	0.31451	0.150487	-0.0380966	0.158289	-0.020635	0.142969	0	0	0	0	781	0.00401366	0.00445206	0.00405097	0.00441416	0.00379365	0.00478098	0.00383133	0.00430431	0.00567858	0.00515501	0.00484004	0.00538732
NSP_RS05060	NSP11290	photosystem II D2 protein (photosystem q(a) protein)	-0.294329	0.196956	1.18614	0.209959	-0.529479	0.248662	0.956979	0.146297	0	1	0	0	782	0.0597734	0.125181	0.116465	0.0845687	0.0906635	0.049253	0.0767042	0.0636824	0.0777571	0.136904	0.152206	0.190831
NSP_RS05065	NSP11310	hypothetical protein	0.230442	0.142952	-0.176036	0.140901	-0.460643	0.144754	-0.861827	0.139263	0	0	0	0	783	0.013637	0.0126201	0.0122398	0.00993294	0.00916396	0.0108293	0.011178	0.0127328	0.0166291	0.0093919	0.00822853	0.00760991
NSP_RS05070	NSP11320	energy-coupling factor ABC transporter ATP-binding protein	0.144947	0.123422	0.158485	0.100227	-0.319454	0.121807	-0.300001	0.106634	0	0	0	0	783	0.0164183	0.0144556	0.0140358	0.0129247	0.0129358	0.0127298	0.013392	0.0138414	0.0171834	0.0136585	0.0134067	0.0138226
NSP_RS05075	NSP11330	NYN domain-containing protein	0.0871639	0.149329	0.407428	0.11406	0.53584	0.135944	0.861631	0.127086	0	0	0	0	784	0.00350815	0.00403784	0.00381965	0.00556353	0.00614665	0.0059013	0.0031746	0.00336608	0.00423823	0.00795664	0.00720648	0.00702293
NSP_RS05080	NSP11340	tRNA-Asn	-0.502058	0.761457	-0.876915	0.651008	0.247586	0.612096	-0.128368	0.818755	0	0	0	0	785	0.000451272	0.00115726	0.000491341	0.000840008	0.000691551	0.000985497	0.000430771	0.000544444	0.000262041	0.000515501	0.000179966	0.000627291
NSP_RS05085	NSP11360	hypothetical protein	-0.434949	0.190805	-0.421832	0.177735	-0.300327	0.177222	-0.281804	0.193381	0	0	0	0	786	0.00129044	0.00171127	0.00149702	0.0011359	0.00146298	0.0012962	0.00105402	0.00101938	0.000847452	0.00103831	0.000804105	0.000916467
NSP_RS05090	NSP11370	M56 family metallopeptidase	-0.107333	0.129197	0.335888	0.13586	0.0889131	0.148574	0.538392	0.109688	0	0	0	0	787	0.0051541	0.00629108	0.0058041	0.00701397	0.00739056	0.00527632	0.004601	0.00442969	0.00520737	0.00780198	0.0077577	0.00793678
NSP_RS05095	NSP11380	BlaI/MecI/CopY family transcriptional regulator	-0.00540484	0.171815	0.292305	0.155228	-0.0695293	0.17965	0.234786	0.147458	0	0	0	0	787	0.00304802	0.00448853	0.00375666	0.00377604	0.00447109	0.00324062	0.00321232	0.00309866	0.00363863	0.00433021	0.00421121	0.00476741
NSP_RS05100	NSP11390	2-phosphosulfolactate phosphatase family protein	-0.457906	0.115878	0.151756	0.214104	-1.42082	0.155234	-0.805232	0.172707	0	0	-1	0	788	0.0375222	0.0475564	0.0410272	0.017015	0.020449	0.0131731	0.0258357	0.0268053	0.0290063	0.0164371	0.0242492	0.0126175
NSP_RS05105	NSP11400	hypothetical protein	-0.061298	0.155223	-0.106249	0.14641	-0.154218	0.160333	-0.193248	0.141335	0	0	0	0	789	0.00254391	0.00259711	0.00211163	0.00206638	0.0023986	0.0025002	0.00194348	0.00209674	0.00213289	0.00209397	0.00216797	0.00188673
NSP_RS05110	NSP11410	ATP-binding protein	0.271645	0.179055	-0.228087	0.18628	-0.145698	0.197209	-0.640424	0.167779	0	0	0	0	789	0.00134276	0.00108936	0.00099271	0.00110287	0.000925429	0.00128352	0.00126594	0.00130667	0.00109897	0.0009784	0.000969615	0.000748908
NSP_RS05115	NSP11420	ATP-dependent Clp protease ATP-binding subunit	0.151959	0.10406	-0.0135307	0.0904546	0.465784	0.102699	0.305842	0.0903104	0	0	0	0	790	0.0254822	0.0252999	0.0271422	0.0382912	0.0392525	0.0377963	0.0251669	0.0253506	0.0265321	0.0353742	0.0370247	0.0359994
NSP_RS05120	NSP11430	DUF3288 family protein	0.0622615	0.168355	0.218362	0.155953	0.0330165	0.183793	0.195733	0.13865	0	0	0	0	791	0.00457289	0.00652276	0.00614624	0.00674269	0.007161	0.00497364	0.0053259	0.00506828	0.00552668	0.00679003	0.00739498	0.00658972
NSP_RS05125	NSP11440	MlaD family protein	-0.268311	0.151566	0.245747	0.136263	0.300323	0.141604	0.819765	0.142149	0	0	0	0	792	0.00140469	0.0015851	0.00147224	0.00214499	0.00194473	0.0017853	0.00107562	0.00116676	0.00103546	0.00216198	0.00206361	0.00238244
NSP_RS05130	NSP11450	HNH endonuclease	0.261895	0.12222	0.296694	0.120286	0.0146968	0.132628	0.0545949	0.107585	0	0	0	0	793	0.00418983	0.00407487	0.00446221	0.00444849	0.00435246	0.00496155	0.00413176	0.00436169	0.00515224	0.00554708	0.00512524	0.00540707
NSP_RS05135	NSP11460	ABC transporter ATP-binding protein	-0.272666	0.140477	0.0335751	0.117501	0.180065	0.130921	0.491801	0.125765	0	0	0	0	794	0.00351888	0.00364472	0.00338856	0.00433414	0.00463305	0.00385549	0.0024757	0.00272347	0.00255415	0.00432152	0.00422817	0.00389353
NSP_RS05140	NSP11470	NAD(P)/FAD-dependent oxidoreductase	-0.285591	0.162829	-0.0966578	0.173553	-0.0105555	0.179537	0.184144	0.151511	0	0	0	0	795	0.00101536	0.00115274	0.00119304	0.00126001	0.00143559	0.000894506	0.000701686	0.00082177	0.000939663	0.00107128	0.00100809	0.00109286
NSP_RS05145	NSP11490	GUN4 domain-containing protein	0.433188	0.153676	-0.505785	0.148586	-0.157911	0.156142	-1.091	0.146999	0	0	0	-1	796	0.0018101	0.00152695	0.00158321	0.00138446	0.00169595	0.0016624	0.00169317	0.00185111	0.00243116	0.00116942	0.00100981	0.00099321
NSP_RS05150	NSP11500	hypothetical protein	0.411621	0.194105	-0.80702	0.219385	0.0533613	0.22818	-1.16016	0.182588	0	0	0	-1	797	0.00476543	0.00451333	0.00675103	0.00481604	0.00530519	0.00768688	0.00491079	0.00643533	0.00790054	0.00378893	0.00329338	0.00263462
NSP_RS05155	NSP11510	type II toxin-antitoxin system VapC family toxin	0.269342	0.191744	-0.408319	0.201874	0.102609	0.20975	-0.569299	0.181827	0	0	0	0	797	0.00190308	0.00228146	0.00239213	0.00201602	0.00240491	0.0031024	0.00192001	0.00225866	0.00291989	0.00179689	0.00186651	0.00173849
NSP_RS05160	NSP11520	hypothetical protein	0.623678	0.275149	-0.290062	0.273767	0.529361	0.273948	-0.378186	0.267191	0	0	0	0	798	0.000439351	0.000409409	0.000422739	0.000517741	0.000659863	0.000791102	0.000585199	0.000530062	0.000637798	0.000564133	0.000621393	0.000343234
NSP_RS05165	NSP11530	DUF3611 family protein	1.19697	0.231388	0.0314893	0.242786	0.207354	0.24373	-0.95344	0.227087	1	0	0	0	799	0.000743271	0.000527576	0.000612732	0.000746674	0.000755476	0.000853746	0.00115295	0.00112732	0.00164932	0.000737874	0.000995108	0.000553492
NSP_RS05170	NSP11540	TspO/MBR family protein	0.264247	0.286929	0.179387	0.244927	0.0130382	0.292873	-0.0671882	0.247646	0	0	0	0	800	0.00100079	0.000461441	0.000716488	0.000765577	0.000990432	0.000666826	0.000801562	0.000694683	0.000895583	0.0010049	0.000915778	0.000666993
NSP_RS05175	NSP11550	PAP fibrillin	0.182742	0.236228	0.182766	0.209119	-0.179374	0.226533	-0.172436	0.221252	0	0	0	0	801	0.000825645	0.00065388	0.000793197	0.000683056	0.000839963	0.000655659	0.000718596	0.000632825	0.00098706	0.000850692	0.000726322	0.000765126
NSP_RS05180	NSP11560	D-alanyl-D-alanine dipeptidase	-0.0522719	0.180042	-0.349884	0.172702	-0.324203	0.19477	-0.616987	0.161952	0	0	0	0	801	0.00245857	0.00191901	0.00171161	0.00164457	0.00158069	0.00198687	0.00177761	0.00173119	0.00172483	0.00140077	0.00125749	0.0012387
NSP_RS05185	NSP11570	endonuclease domain-containing protein	-0.424716	0.280752	-0.776973	0.266333	0.0517548	0.255262	-0.294916	0.295725	0	0	0	0	801	0.00114676	0.000944531	0.000815049	0.00115295	0.000889138	0.00118576	0.000589143	0.000614901	0.00073988	0.000712604	0.000476382	0.000608841
NSP_RS05190	NSP11580	methionine synthase	-0.142891	0.11556	0.208129	0.113048	-0.127998	0.12294	0.228842	0.101349	0	0	0	0	802	0.00350598	0.00401966	0.00405811	0.00373904	0.00426786	0.00337133	0.00304921	0.00312276	0.0031498	0.00412575	0.00402578	0.00428781
NSP_RS05195	NSP11590	ABC transporter substrate-binding protein	0.0238371	0.125044	-0.0572307	0.110319	-0.252809	0.123819	-0.328127	0.111915	0	0	0	0	803	0.00397455	0.00377053	0.00346636	0.00332357	0.00350692	0.00326027	0.00330592	0.00335479	0.00348088	0.00300189	0.00314899	0.00305184
NSP_RS05200	NSP11600	YebC/PmpR family DNA-binding transcriptional regulator	0.04143	0.158135	-0.298735	0.158494	-0.0627734	0.160987	-0.397395	0.154034	0	0	0	0	804	0.00205436	0.00224564	0.00198408	0.00232002	0.00191941	0.00217577	0.00168206	0.00187704	0.00220863	0.00172652	0.00179109	0.00144376
NSP_RS05205	NSP11610	ABC transporter ATP-binding protein/permease	-0.335414	0.177238	0.0972242	0.15926	0.0221338	0.17405	0.460385	0.160898	0	0	0	0	805	0.000756702	0.000695508	0.000659894	0.000812193	0.000879324	0.000619421	0.000432198	0.000536512	0.000525817	0.000788614	0.000790183	0.000760226
NSP_RS05210	NSP11620	Tab2/Atab2 family RNA-binding protein	0.205432	0.166678	-0.126393	0.16114	0.0134806	0.172871	-0.313139	0.153359	0	0	0	0	806	0.00181594	0.00154012	0.001658	0.00178528	0.00216602	0.00151967	0.00173928	0.00175859	0.001655	0.00162015	0.00151821	0.0016036
NSP_RS05215	NSP11630	DNA (cytosine-5-)-methyltransferase	0.3371	0.218288	-0.175928	0.18626	-0.057611	0.224568	-0.565585	0.190081	0	0	0	0	807	0.000753644	0.000559966	0.000445604	0.000629683	0.000551784	0.000634153	0.000541938	0.000740644	0.000710047	0.000570139	0.000507555	0.000450955
NSP_RS05220	NSP11640	hypothetical protein	-0.093963	0.232872	-0.288501	0.206681	0.320259	0.227746	0.129583	0.213408	0	0	0	0	807	0.000713229	0.000497482	0.000603991	0.000833178	0.000665046	0.000943979	0.000496438	0.000565691	0.00046017	0.0006098	0.000618909	0.00068084
NSP_RS05225	NSP11650	DUF2470 domain-containing protein	0.0256242	0.193454	0.289884	0.187367	0.743172	0.17331	1.01393	0.194867	0	0	0	1	808	0.00342016	0.00296016	0.00340112	0.00624848	0.00534106	0.00602049	0.0028839	0.00332856	0.00264799	0.00638136	0.00563768	0.0084255
NSP_RS05230	NSP11660	serine/threonine protein phosphatase	0.326772	0.133621	-0.33114	0.126187	-0.0472822	0.126591	-0.699598	0.130633	0	0	0	0	809	0.00432365	0.00443237	0.00423214	0.0042764	0.00462024	0.00456381	0.00449501	0.00434867	0.00571726	0.00320303	0.00365339	0.00330257
NSP_RS05235	NSP11670	M48 family metalloprotease	0.942887	0.128368	-0.213649	0.127578	0.645632	0.126229	-0.505641	0.124795	0	0	0	0	810	0.00360257	0.00361797	0.00343422	0.00611486	0.00578199	0.00594505	0.00582222	0.00552009	0.00693995	0.00469558	0.0055316	0.00439324
NSP_RS05240	NSP11690	DUF4330 domain-containing protein	0.0202681	0.124772	-0.205654	0.149789	-0.227242	0.157759	-0.448117	0.110559	0	0	0	0	811	0.0100152	0.00924511	0.00881102	0.0077394	0.00779244	0.0100865	0.00797169	0.00869153	0.00869152	0.00752979	0.00696409	0.0066817
NSP_RS05245	NSP11700	alpha/beta hydrolase	0.0423217	0.120416	0.601301	0.127876	-0.156592	0.118867	0.408211	0.123244	0	0	0	0	812	0.0075597	0.00791568	0.00676086	0.00699633	0.00751618	0.00685189	0.00621172	0.00662915	0.00756774	0.00945772	0.00983336	0.0113916
NSP_RS05255	NA	hypothetical protein	0.148655	0.147201	-0.281844	0.138605	0.00224977	0.148631	-0.422979	0.136683	0	0	0	0	813	0.00480509	0.00430306	0.00468366	0.00481131	0.00479216	0.00522402	0.0044776	0.0044537	0.00471674	0.00402236	0.00407586	0.00349869
NSP_RS05260	NSP11720	cell division ATP-binding protein FtsE	-0.171899	0.169683	0.0896528	0.137201	0.234401	0.170066	0.500713	0.140286	0	0	0	0	814	0.00278378	0.00210206	0.00220182	0.00337753	0.00288044	0.00272132	0.00190818	0.00191916	0.00178106	0.00306884	0.00298632	0.00301884
NSP_RS05265	NSP11730	WecB/TagA/CpsF family glycosyltransferase	-0.309995	0.156039	0.0504813	0.124857	0.323028	0.143071	0.689557	0.139283	0	0	0	0	814	0.00413372	0.00396974	0.00347658	0.00546172	0.00564892	0.00444598	0.00313039	0.00250921	0.00263085	0.00538914	0.00486985	0.00500833
NSP_RS05270	NSP11740	response regulator transcription factor	0.19293	0.137599	0.0640204	0.138863	0.228683	0.139381	0.104807	0.1327	0	0	0	0	815	0.00350746	0.00332653	0.00353272	0.00476122	0.00430556	0.00397647	0.00320105	0.0036193	0.00376286	0.00398596	0.00428305	0.00466137
NSP_RS05275	NSP11750	SpoIIE family protein phosphatase	-0.0461679	0.150184	0.614341	0.165385	0.388302	0.175189	1.05607	0.132685	0	0	0	1	816	0.00132373	0.00175456	0.00145395	0.00228016	0.00248151	0.00159529	0.00123673	0.00119426	0.00146518	0.00291563	0.00291816	0.00335005
NSP_RS05280	NSP11760	anti-sigma regulatory factor	0.10102	0.209498	-0.000275566	0.165391	0.516558	0.189405	0.421121	0.185495	0	0	0	0	816	0.0016017	0.00166255	0.00141174	0.00247664	0.00222076	0.00243787	0.00131052	0.00139868	0.00177154	0.00220722	0.00225085	0.00233246
NSP_RS05285	NSP11770	ABC-2 family transporter protein	0.112785	0.142407	-0.0691433	0.127153	-0.0161599	0.137833	-0.192413	0.130968	0	0	0	0	817	0.00315444	0.00311537	0.00339866	0.00359425	0.00360613	0.00307401	0.003076	0.00276238	0.00350318	0.00332429	0.0031696	0.00279538
NSP_RS05290	NSP11780	ATP-binding cassette domain-containing protein	0.328001	0.126056	-0.0654669	0.12052	-0.0253322	0.135281	-0.413753	0.109906	0	0	0	0	817	0.0040275	0.00367352	0.0040317	0.00449374	0.00393722	0.0039387	0.00412592	0.00428362	0.00475039	0.00387808	0.00385689	0.00349902
NSP_RS05295	NSP11800	AarF/ABC1/UbiB kinase family protein	0.190973	0.138756	0.165075	0.120941	-0.156275	0.127233	-0.176438	0.133334	0	0	0	0	818	0.00282501	0.00277617	0.00270641	0.0027378	0.00251787	0.00272199	0.00241044	0.00255145	0.00354543	0.00283197	0.00272605	0.00294335
NSP_RS05300	NSP11810	mannose-1-phosphate guanylyltransferase	0.0207627	0.116587	0.223757	0.105604	0.0457069	0.120216	0.254489	0.101451	0	0	0	0	819	0.0162122	0.0172709	0.0146622	0.0189171	0.0185208	0.0158204	0.0134401	0.0134053	0.0167322	0.0194351	0.019777	0.019727
NSP_RS05305	NSP11820	LCP family protein	0.153876	0.118335	0.261266	0.109679	0.404452	0.120197	0.517672	0.10487	0	0	0	0	820	0.00605387	0.00656321	0.0056377	0.00896008	0.00928576	0.00765411	0.00583343	0.00549737	0.00675878	0.00953369	0.0104323	0.00944685
NSP_RS05310	NSP11830	pentapeptide repeat-containing protein	0.187555	0.234138	-0.115789	0.210926	0.310993	0.222481	0.0127218	0.22232	0	0	0	0	821	0.00112791	0.0010477	0.0010606	0.00169658	0.00115044	0.00145041	0.00079527	0.00105152	0.00148852	0.00146414	0.0012012	0.00111353
NSP_RS05315	NSP11840	murein biosynthesis integral membrane protein MurJ	-0.273138	0.145973	-0.0188781	0.12268	0.0206587	0.146619	0.280732	0.123267	0	0	0	0	822	0.00153449	0.00199871	0.00178536	0.00200136	0.0020741	0.00169201	0.00124642	0.00127491	0.00138123	0.00186158	0.00180841	0.00172593
NSP_RS05320	NSP11850	glutathione S-transferase N-terminal domain-containing protein	-0.0593937	0.178634	0.468701	0.165528	0.0652953	0.167601	0.599894	0.172164	0	0	0	0	823	0.00125321	0.00116015	0.00109982	0.00142445	0.00145455	0.00107777	0.00112151	0.00100362	0.000854737	0.00175347	0.00150795	0.00192098
NSP_RS05325	NSP11860	hypothetical protein	-0.417575	0.227551	0.161944	0.177646	0.00198053	0.206086	0.586544	0.203349	0	0	0	0	824	0.000531524	0.000806115	0.000572497	0.000638317	0.000713187	0.000669448	0.000422815	0.000399929	0.000431434	0.000701843	0.000672381	0.000774596
NSP_RS05330	NSP11870	phosphoketolase family protein	0.252367	0.123111	1.49481	0.154821	0.880085	0.162848	2.12911	0.102867	0	1	0	1	825	0.00655015	0.00833405	0.00788325	0.0140128	0.0191056	0.0119749	0.00724607	0.00773138	0.0092117	0.0378666	0.0418211	0.0402098
NSP_RS05335	NSP11880	excinuclease ABC subunit UvrA	0.0377389	0.147778	-0.00440388	0.129364	0.127314	0.147314	0.0906141	0.130351	0	0	0	0	826	0.000751459	0.000689279	0.000660462	0.000889454	0.000792822	0.000779635	0.000626577	0.000619881	0.000676871	0.000814459	0.000780794	0.000736755
NSP_RS05340	NSP11890	tRNA-Met	-0.496286	0.282406	-0.75529	0.28513	-0.638523	0.26937	-0.892385	0.309323	0	0	0	0	827	0.00939621	0.00591143	0.00592797	0.00408652	0.00480615	0.00584034	0.00303868	0.00593297	0.00458926	0.00334379	0.00280164	0.00213618
NSP_RS05345	NSP11910	TonB-dependent siderophore receptor	-0.974765	0.179412	0.496539	0.146942	-0.169158	0.15401	1.30802	0.16951	0	0	0	1	828	0.000657267	0.000584399	0.000666004	0.000652409	0.000611795	0.000561951	0.00025188	0.000257571	0.000365639	0.000858597	0.000904017	0.000683559
NSP_RS25875	NSP11920	hypothetical protein	-0.638262	1.44698	1.95075	1.09499	-0.791313	1.34567	1.80384	1.19724	0	0	0	0	829	0.000129966	0	0.000141506	8.96008e-05	0	8.6007e-05	0	0.000104533	6.28898e-05	0.00012372	0.000431919	0.000100367
NSP_RS05350	NSP11930	iron-siderophore ABC transporter substrate-binding protein	-0.644781	0.486949	0.566129	0.386265	-0.13974	0.414848	1.077	0.454456	0	0	0	1	830	0.000138683	0.000116432	0.000129427	8.87813e-05	0.00011566	0.000170441	4.72798e-05	6.37398e-05	0.000115042	0.000182311	0.000223861	0.000122398
NSP_RS05360	NSP11940	iron ABC transporter permease	-1.27481	0.298866	1.50057	0.242108	-0.144833	0.260522	2.63814	0.263991	-1	1	0	1	831	0.000459667	0.000615637	0.000630745	0.000560005	0.000751287	0.000350028	0.000165296	0.000129147	0.000347357	0.00133671	0.0013058	0.00177246
NSP_RS05365	NSP11950	iron ABC transporter permease	-1.21745	0.173409	0.588134	0.139157	-0.177445	0.146667	1.63324	0.162467	-1	0	0	1	831	0.00174406	0.00198956	0.00187864	0.00189343	0.00178677	0.00162649	0.00068874	0.000786246	0.00065773	0.00232788	0.00263607	0.00260263
NSP_RS05370	NSP11960	ABC transporter ATP-binding protein	-0.948571	0.17444	0.217872	0.139518	-0.21764	0.156263	0.955256	0.160432	0	0	0	0	831	0.00246185	0.00217788	0.00197552	0.00211603	0.00206481	0.00192802	0.00101096	0.000935399	0.00111392	0.00217614	0.00219944	0.00237028
NSP_RS25115	NA	penicillin acylase family protein	-0.638552	0.389625	-0.038043	0.368931	-0.548493	0.359824	0.0569925	0.403497	0	0	0	0	832	0.00228988	0.00148791	0.0020889	0.00179202	0.00101616	0.00153584	0.000812312	0.00112	0.00152732	0.00159069	0.00129576	0.00114705
NSP_RS05380	NSP11980	DNA adenine methylase	-0.449566	0.274188	-0.282674	0.25293	-0.465867	0.240914	-0.292292	0.291477	0	0	0	0	833	0.000551231	0.000510191	0.000524098	0.000401437	0.00040792	0.00042387	0.000296445	0.000449605	0.000281764	0.000347363	0.000301879	0.000314769
NSP_RS05390	NSP11990	hypothetical protein	-0.568394	0.266003	-0.185661	0.292764	-0.632017	0.25649	-0.243346	0.297953	0	0	0	0	834	0.000481356	0.000404124	0.000374355	0.000254817	0.000263448	0.000352674	0.000252993	0.000276543	0.000224607	0.000283662	0.000291374	0.000152674
NSP_RS05395	NSP12000	amylo-alpha-1%2C6-glucosidase	-0.150625	0.141595	-0.0373086	0.117716	0.071179	0.131746	0.190036	0.127962	0	0	0	0	835	0.00146358	0.00155344	0.00135628	0.00165815	0.00176581	0.00149802	0.00120694	0.00115756	0.00112371	0.00161926	0.0014754	0.00145426
NSP_RS05400	NSP12010	peroxiredoxin	-0.358327	0.186129	0.821345	0.204233	0.374662	0.166949	1.55925	0.204841	0	0	0	1	836	0.0018688	0.00245068	0.00209254	0.00287689	0.00341708	0.00258232	0.00122897	0.00137072	0.00186512	0.00432616	0.0040016	0.0064574
NSP_RS05405	NSP12020	peroxiredoxin	0.0441773	0.168842	0.0242698	0.144025	0.292574	0.15938	0.278327	0.151824	0	0	0	0	837	0.00225081	0.00234685	0.00213445	0.00300338	0.00324527	0.00259462	0.00186267	0.00208774	0.00223101	0.00287989	0.00300413	0.00263532
NSP_RS05410	NSP12030	four-helix bundle copper-binding protein	-0.0641324	0.16179	-0.0329286	0.134378	0.496792	0.149801	0.533864	0.14426	0	0	0	0	838	0.00399208	0.00404564	0.00440502	0.00653494	0.00677998	0.00556202	0.00358857	0.00336925	0.00363825	0.00598151	0.00549715	0.0060137
NSP_RS05415	NSP12040	hypothetical protein	-0.475632	0.16418	-0.304875	0.150249	-0.257444	0.160177	-0.0810307	0.156126	0	0	0	0	839	0.00433221	0.00354123	0.00354945	0.00362883	0.00376994	0.00290274	0.00242955	0.00265253	0.00221687	0.0029796	0.00261311	0.00230843
NSP_RS05420	NSP12050	ABC transporter ATP-binding protein	-0.246459	0.242827	0.0665193	0.211446	-0.257021	0.211399	0.0629051	0.24497	0	0	0	0	840	0.000619929	0.000677993	0.00063527	0.00059583	0.000606729	0.000528494	0.00039161	0.000624736	0.000423501	0.000534594	0.000538081	0.000650524
NSP_RS05425	NSP12060	ABC transporter permease	-0.262842	0.233338	-0.135123	0.211424	-0.335377	0.229258	-0.20182	0.221177	0	0	0	0	840	0.000680056	0.00111689	0.000831853	0.000790085	0.000817915	0.000600049	0.000530951	0.000658397	0.000743465	0.000703319	0.000652901	0.000544624
NSP_RS05430	NSP12070	FAD-dependent oxidoreductase	0.15191	0.160198	-0.173544	0.109661	0.268645	0.174589	-0.0511765	0.10491	0	0	0	0	841	0.00311691	0.0023503	0.00195747	0.00324405	0.00306365	0.0032801	0.00236092	0.00237502	0.00262446	0.00279821	0.00266361	0.00262163
NSP_RS05435	NSP12090	hypothetical protein	0.929359	0.171436	0.249467	0.152714	-0.437885	0.164535	-1.11195	0.163523	0	0	0	-1	842	0.00137187	0.00147288	0.00157944	0.00104534	0.00125018	0.0012054	0.00202854	0.00222529	0.00332554	0.00134968	0.0013023	0.0013002
NSP_RS05440	NSP12100	sigma-70 family RNA polymerase sigma factor	0.899839	0.160378	-0.0483925	0.159334	0.604592	0.179773	-0.33992	0.137086	0	0	0	0	843	0.000983588	0.000921087	0.00114312	0.0015943	0.00147585	0.00189786	0.00164836	0.00159333	0.001853	0.00146234	0.00164173	0.00147221
NSP_RS05445	NSP12110	DUF1822 family protein	0.978468	0.151321	-0.229241	0.161965	0.443648	0.160484	-0.758369	0.148868	0	0	0	0	844	0.00178287	0.00187833	0.00178999	0.00222853	0.00264461	0.00304884	0.00276356	0.00279425	0.00407171	0.00240038	0.00224266	0.00179502
NSP_RS05450	NSP12120	Gfo/Idh/MocA family oxidoreductase	-0.200522	0.174662	0.610885	0.190916	-0.108418	0.201973	0.709341	0.155953	0	0	0	0	845	0.00106037	0.00138145	0.00139531	0.00126661	0.00163241	0.000928741	0.000933714	0.000909877	0.00112774	0.00173813	0.00174125	0.00202966
NSP_RS05455	NSP12130	hypothetical protein	0.288705	0.365855	-0.145561	0.273128	0.67623	0.31523	0.247912	0.324368	0	0	0	0	846	0.000676907	0.000607563	0.000766493	0.00114801	0.00112624	0.00126323	0.000872312	0.000620666	0.000746817	0.00108255	0.00110679	0.000846842
NSP_RS05460	NSP12140	hypothetical protein	0.308426	0.257442	0.278658	0.203625	0.648205	0.23531	0.623348	0.221918	0	0	0	0	847	0.00149961	0.00155785	0.00145135	0.0028431	0.00224944	0.0024534	0.0015574	0.00170872	0.00169319	0.00341024	0.00287946	0.00241266
NSP_RS05465	NSP12150	hypothetical protein	0.257639	0.216662	-0.391564	0.147772	1.04837	0.199941	0.405888	0.171332	0	0	1	0	848	0.00397119	0.00253708	0.00275151	0.00663391	0.00680912	0.00730508	0.00281658	0.00355145	0.00362826	0.00496996	0.00514981	0.00492182
NSP_RS05470	NSP12160	molybdate ABC transporter substrate-binding protein	0.409768	0.408735	-0.0948016	0.296028	1.03698	0.345209	0.533866	0.353626	0	0	1	0	849	0.00016348	0.000196516	0.000115697	0.000304305	0.000393681	0.000332669	0.000195066	0.000157786	0.000201722	0.000303465	0.000399322	0.000208308
NSP_RS05475	NSP12170	molybdate ABC transporter permease subunit	0.035326	0.237942	0.192141	0.177703	0.451562	0.21292	0.61559	0.204218	0	0	0	0	849	0.000344852	0.000253331	0.000281605	0.000482923	0.000420731	0.000399369	0.000227173	0.000247031	0.000344173	0.000530034	0.00045484	0.000428597
NSP_RS05480	NSP12180	methyltransferase domain-containing protein	0.212866	0.18528	-0.178725	0.166572	-0.0527926	0.195728	-0.440437	0.161305	0	0	0	0	850	0.00222518	0.00156231	0.00171523	0.00197529	0.00165972	0.00207199	0.00199721	0.00191248	0.00178664	0.00161211	0.00162951	0.00156252
NSP_RS05485	NSP12190	DUF4351 domain-containing protein	-0.0282085	0.157167	-0.0429212	0.18063	-0.34424	0.181932	-0.355366	0.153194	0	0	0	0	851	0.00250692	0.00214863	0.00262232	0.00222436	0.00164978	0.00226295	0.00188877	0.00235748	0.00213298	0.00217015	0.00164613	0.00186871
NSP_RS05490	NSP12200	helix-turn-helix domain-containing protein	-0.0163282	0.163468	-0.268082	0.145414	0.0636339	0.144658	-0.183493	0.162511	0	0	0	0	852	0.00151627	0.00159885	0.00140265	0.00166233	0.0017658	0.00162395	0.0012515	0.00149923	0.00119987	0.00141084	0.00146625	0.00110271
NSP_RS05495	NSP12210	HAD family phosphatase	0.211695	0.228746	-0.117057	0.208993	0.344497	0.214361	0.0218065	0.219978	0	0	0	0	853	0.000887435	0.000657652	0.000727272	0.00112494	0.00105495	0.000947214	0.000762864	0.000748311	0.000858848	0.00115363	0.000894282	0.000685322
NSP_RS05500	NSP12230	glycogen debranching protein GlgX	-0.0669514	0.166333	-0.0150842	0.135999	-0.0801034	0.171125	-0.0224112	0.136628	0	0	0	0	854	0.00105737	0.00103137	0.000746675	0.00096224	0.00107474	0.000839678	0.000775028	0.000831017	0.000793798	0.000911653	0.000930705	0.000853885
NSP_RS05510	NSP12250	alpha/beta hydrolase	-0.229325	0.183662	-0.41436	0.163976	0.097462	0.162505	-0.0820838	0.184464	0	0	0	0	855	0.00148289	0.00134392	0.00144549	0.00165392	0.00180165	0.00147198	0.000917126	0.000992878	0.00137501	0.00129337	0.00125396	0.000953302
NSP_RS05515	NSP12260	hypothetical protein	-0.564626	0.247549	-0.289732	0.216631	-0.341855	0.222115	-0.0623901	0.249095	0	0	0	0	856	0.000558995	0.000585811	0.000421359	0.000416877	0.000411842	0.000485523	0.000243712	0.000389082	0.000304306	0.000363281	0.000348322	0.00031131
NSP_RS05520	NSP12270	PAS domain-containing protein	0.0810195	0.114672	-0.0310903	0.100607	0.202104	0.11268	0.0953562	0.100768	0	0	0	0	857	0.00274566	0.00285252	0.00295528	0.00364347	0.00357373	0.00332954	0.00251836	0.00275317	0.00278342	0.00346886	0.00335135	0.0029847
NSP_RS05525	NSP12280	response regulator	0.22626	0.20493	0.179553	0.160478	0.32974	0.191429	0.288685	0.176027	0	0	0	0	857	0.00143932	0.00143897	0.00186193	0.00213686	0.00216825	0.00210774	0.0016324	0.00149579	0.00184118	0.00236045	0.00248638	0.00204695
NSP_RS05530	NSP12290	GAF domain-containing protein	0.239841	0.211197	-0.0877788	0.215538	0.298488	0.226834	-0.0232567	0.195332	0	0	0	0	857	0.00031643	0.000276637	0.000263093	0.000303429	0.000346366	0.000476865	0.00026773	0.000270704	0.00037166	0.000375159	0.000352763	0.000283239
NSP_RS05535	NSP12300	cation diffusion facilitator family transporter	-0.0301446	0.223651	-0.353392	0.189292	0.449968	0.196747	0.131407	0.214483	0	0	0	0	858	0.000607387	0.000645096	0.000685222	0.000870278	0.00100128	0.000966126	0.000532643	0.00060036	0.000552411	0.00079415	0.000751481	0.000559475
NSP_RS05540	NSP12320	hypothetical protein	-0.739522	0.210934	0.294728	0.189183	-0.312154	0.248577	0.726909	0.139967	0	0	0	0	859	0.0045892	0.00709069	0.00945374	0.00626446	0.00785656	0.00422746	0.00367981	0.0038757	0.00367746	0.00740923	0.00669841	0.00712347
NSP_RS05545	NA	DUF4327 family protein	0.0982489	0.127782	-0.0266968	0.109693	-0.128647	0.140266	-0.248163	0.0989563	0	0	0	0	860	0.0812025	0.0622805	0.0700629	0.0696865	0.0671696	0.0725291	0.0651515	0.0688071	0.0698307	0.0697812	0.060416	0.0652382
NSP_RS05550	NSP12340	30S ribosome-binding factor RbfA	-0.0460315	0.125341	0.110904	0.122465	0.283851	0.132304	0.446732	0.11096	0	0	0	0	861	0.0101792	0.0115079	0.0116932	0.0152885	0.0157848	0.0125251	0.00898294	0.00941165	0.010401	0.0166114	0.0141506	0.0138969
NSP_RS05555	NA	DUF751 family protein	-0.224244	0.174819	0.188408	0.184993	-0.194562	0.200057	0.22637	0.154466	0	0	0	0	862	0.00712617	0.0098619	0.00929704	0.00915487	0.00969031	0.00579612	0.00610572	0.0057569	0.00820302	0.00992152	0.00866968	0.00796386
NSP_RS05560	NSP12360	DNA adenine methylase	0.306798	0.249059	-0.207193	0.220436	0.264167	0.255756	-0.246213	0.219711	0	0	0	0	863	0.000753427	0.000415105	0.000538339	0.000844066	0.00061853	0.000763468	0.000561876	0.000681738	0.000672192	0.000687335	0.000665093	0.000481832
NSP_RS25880	NSP12370	hypothetical protein	-0.195935	0.298649	-0.276679	0.297548	-0.0992956	0.306916	-0.177787	0.291289	0	0	0	0	864	0.00246341	0.00156571	0.00221971	0.00193257	0.0015342	0.00282474	0.00172309	0.00148601	0.00172639	0.00177898	0.00152442	0.00167278
NSP_RS05565	NSP12380	hypothetical protein	-0.453793	0.224393	-0.689029	0.187717	0.0569515	0.204935	-0.17327	0.216253	0	0	0	0	865	0.00196429	0.00166042	0.00125979	0.00185045	0.00182614	0.00177623	0.00104348	0.00103884	0.00109374	0.0012039	0.00111333	0.000888337
NSP_RS05570	NSP12390	HetZ-related protein	0.471837	0.154017	0.1673	0.142921	0.417851	0.164274	0.119146	0.131187	0	0	0	0	866	0.00146891	0.00150131	0.00121689	0.00230056	0.00193994	0.00174339	0.00165746	0.00156029	0.00195468	0.00214813	0.00205878	0.00217009
NSP_RS05580	NSP12410	threonylcarbamoyl-AMP synthase	-0.083323	0.138241	0.0965331	0.116075	-0.0411041	0.132618	0.14451	0.123171	0	0	0	0	867	0.00473149	0.00435174	0.00421693	0.00466585	0.00467651	0.00452825	0.00338265	0.00388989	0.00392699	0.00486519	0.00453814	0.004683
NSP_RS05585	NSP12430	nickel pincer cofactor biosynthesis protein LarC	0.280902	0.156927	0.180929	0.132134	0.0373096	0.157003	-0.0565663	0.134427	0	0	0	0	868	0.00166015	0.00139378	0.00134276	0.0016078	0.00179991	0.00145438	0.00154072	0.00143066	0.00181325	0.00176098	0.0018128	0.00164835
NSP_RS05590	NSP12440	hypothetical protein	0.979775	0.153739	0.48424	0.156838	-0.345805	0.159009	-0.836462	0.149958	0	0	0	0	869	0.00292371	0.00299292	0.00313684	0.00267037	0.00226591	0.00267977	0.00450718	0.00480183	0.00672271	0.00308793	0.00372344	0.00332495
NSP_RS05595	NSP12450	hypothetical protein	0.747297	0.166417	0.532328	0.156748	-0.0722228	0.160933	-0.282302	0.160825	0	0	0	0	870	0.00262454	0.00279213	0.00296989	0.00288003	0.00259685	0.00304893	0.00362395	0.0035674	0.00545711	0.00364396	0.00449059	0.00359779
NSP_RS05600	NSP12460	lysylphosphatidylglycerol synthase domain-containing protein	0.202501	0.225889	0.425133	0.207309	0.0241443	0.231109	0.254036	0.200291	0	0	0	0	871	0.000550232	0.000692126	0.000523255	0.000619427	0.000808134	0.000490876	0.000490331	0.000613418	0.000697652	0.000815519	0.000888837	0.000726124
NSP_RS05605	NSP12470	AAA-like domain-containing protein	0.251375	0.209821	0.0925982	0.165019	0.291237	0.209661	0.137687	0.172025	0	0	0	0	872	0.00103476	0.000674456	0.000736073	0.00120562	0.0010496	0.000986068	0.000872518	0.00079898	0.000951359	0.00114921	0.00114858	0.000982889
NSP_RS05610	NSP12480	AAA-like domain-containing protein	-0.525319	0.162472	-0.562732	0.135479	-0.392415	0.143802	-0.423906	0.159728	0	0	0	0	873	0.00267747	0.00241276	0.00223332	0.00204989	0.00213833	0.00180797	0.00166595	0.00153195	0.00130117	0.00138925	0.00124879	0.00121132
NSP_RS25885	NSP12490	hypothetical protein	-0.698637	0.162577	-0.713738	0.123698	-0.582643	0.126912	-0.592378	0.164957	0	0	0	0	873	0.0427806	0.0417338	0.0376859	0.0271136	0.0302307	0.0300577	0.0247694	0.0242278	0.0173602	0.0173552	0.0179966	0.0152641
NSP_RS05615	NA	hypothetical protein	0.0636344	0.121224	-0.615325	0.12936	-0.0015441	0.143594	-0.675435	0.102638	0	0	0	0	874	0.0569041	0.0482297	0.0540954	0.0558996	0.051052	0.0631687	0.0500859	0.0492766	0.0486405	0.0381378	0.0356042	0.0321218
NSP_RS05620	NSP12500	NAD(P)H-quinone oxidoreductase subunit L	-0.35867	0.156039	0.624883	0.180436	0.0350324	0.202868	1.02529	0.116593	0	0	0	1	875	0.0164998	0.0252455	0.0225944	0.0245849	0.0298575	0.0164316	0.0145186	0.0153574	0.014519	0.0334757	0.0335671	0.0359647
NSP_RS05625	NSP12510	DUF3007 family protein	-0.339156	0.139569	0.280296	0.136095	0.0571583	0.14525	0.682716	0.127459	0	0	0	0	875	0.0308462	0.0377557	0.0348097	0.0394158	0.045118	0.0310328	0.0256226	0.0253795	0.0212253	0.0433219	0.0440433	0.0452614
NSP_RS05630	NSP12520	tryptophan synthase subunit alpha	-0.129329	0.128386	0.0412687	0.104217	0.0316693	0.121038	0.207996	0.11405	0	0	0	0	876	0.00777339	0.00734986	0.00679933	0.00832462	0.00813887	0.00756374	0.00616828	0.00587536	0.0057426	0.00843082	0.00751264	0.00753639
NSP_RS05635	NSP12530	heterocyst differentiation related protein	-0.0545806	0.133156	0.0237345	0.108204	0.159212	0.143023	0.243527	0.100647	0	0	0	0	877	0.0189341	0.0164135	0.0142875	0.0212702	0.0209159	0.0173262	0.0142501	0.0128917	0.0154417	0.0197731	0.0192243	0.0183707
NSP_RS05640	NSP12540	serine/threonine protein kinase	0.0818544	0.13373	0.119658	0.122393	0.0859928	0.134199	0.129744	0.119187	0	0	0	0	878	0.00163669	0.00185791	0.00158611	0.00194302	0.00211726	0.00171396	0.00157307	0.00150287	0.00169782	0.00203236	0.0021182	0.00179569
NSP_RS05645	NSP12550	hypothetical protein	-0.491743	0.22746	0.0403479	0.191033	-0.369185	0.202805	0.169006	0.221623	0	0	0	0	879	0.00194019	0.00155485	0.00164946	0.00162161	0.00126552	0.00139827	0.00118925	0.00125055	0.000790946	0.00151804	0.0013514	0.00132385
NSP_RS05650	NSP12560	phospholipid carrier-dependent glycosyltransferase	-0.306193	0.142843	-0.48785	0.146235	-0.2709	0.144044	-0.446386	0.142675	0	0	0	0	880	0.00210264	0.00190542	0.00175962	0.00154439	0.00188479	0.00170502	0.00131251	0.00143427	0.00140642	0.00136124	0.00110932	0.00100465
NSP_RS05655	NSP12570	ABC transporter ATP-binding protein/permease	-0.043114	0.136576	0.128713	0.113586	0.272171	0.137669	0.449426	0.113592	0	0	0	0	881	0.00219593	0.00198986	0.0024721	0.00299955	0.00302399	0.00262758	0.00181057	0.00188915	0.00207829	0.00303445	0.00285468	0.00307923
NSP_RS05660	NSP12580	hypothetical protein	-0.116629	0.121294	0.049608	0.109505	0.675849	0.118522	0.847513	0.109809	0	0	0	0	882	0.0196682	0.0217334	0.0206363	0.0376547	0.0344274	0.0339298	0.014965	0.0169083	0.0191814	0.0379821	0.0325019	0.0337984
NSP_RS05665	NSP12590	phosphoenolpyruvate synthase	0.264154	0.135753	0.408521	0.121573	0.428644	0.136256	0.578404	0.120253	0	0	0	0	883	0.0015457	0.00155529	0.00171759	0.00257726	0.00221142	0.00216333	0.001528	0.00158335	0.00207452	0.00310436	0.00274113	0.0029207
NSP_RS05670	NSP12600	hypothetical protein	-0.41754	0.181417	0.0804984	0.176749	-0.179761	0.186992	0.324823	0.16941	0	0	0	0	884	0.00372249	0.00378039	0.0028476	0.00318581	0.00398685	0.00264392	0.00225916	0.00205195	0.00258547	0.0034214	0.00287946	0.00351283
NSP_RS05675	NSP12620	tellurite resistance TerB family protein	-0.458678	0.169266	0.569567	0.200284	0.513351	0.196848	1.54898	0.165424	0	0	0	1	885	0.00252712	0.00355025	0.00317123	0.00461925	0.00620219	0.00337711	0.00164277	0.00177913	0.00260264	0.00663453	0.0055332	0.00766216
NSP_RS05680	NSP12650	competence/damage-inducible protein A	-0.396242	0.192055	-0.0524269	0.193049	-0.414809	0.190662	-0.0645286	0.192874	0	0	0	0	886	0.000952877	0.00109328	0.000918431	0.000802315	0.000980331	0.000604737	0.000776631	0.000628205	0.000574474	0.000733597	0.000669682	0.00077205
NSP_RS05685	NSP12670	DEAD/DEAH box helicase family protein	0.36059	0.150265	-0.271448	0.132927	0.252003	0.145228	-0.374442	0.138429	0	0	0	0	887	0.000614823	0.000652276	0.000602712	0.000764775	0.000771185	0.000842695	0.000647462	0.000644094	0.000854412	0.000649844	0.000623883	0.000600678
NSP_RS05690	NSP12680	hypothetical protein	0.318596	0.442757	0.376885	0.323412	0.546529	0.400687	0.610495	0.366458	0	0	0	0	888	0.000505424	0.000385755	0.000314459	0.000796452	0.000632276	0.000477817	0.000430771	0.000522666	0.000384327	0.000870624	0.00069587	0.000780628
NSP_RS05695	NSP12690	hypothetical protein	0.832658	0.532008	0.479585	0.393434	0.663536	0.510751	0.319758	0.422147	0	0	0	0	888	0.00044509	0.000190235	0.000226152	0.000490963	0.000682078	0.000353453	0.000389465	0.000357991	0.000689204	0.000819152	0.000532503	0.00065307
NSP_RS05700	NSP12700	restriction endonuclease subunit S	0.398357	0.312	0.277259	0.30075	-0.0534151	0.307264	-0.169389	0.302787	0	0	0	0	889	0.000178036	0.000198162	0.000145383	0.000173883	0.0001624	0.000196363	0.000159326	0.000214794	0.000236914	0.000268343	0.000207085	0.000137488
NSP_RS05705	NSP12720	N-6 DNA methylase	-0.292416	0.339814	0.577541	0.30595	-0.234246	0.322032	0.641911	0.318946	0	0	0	0	889	0.000135381	0.000132603	0.000147402	0.000101112	0.000181121	0.000100789	7.17952e-05	0.000113426	0.000120102	0.000168254	0.000221209	0.00014811
NSP_RS05710	NSP12730	type I restriction-modification system subunit M N-terminal domain-containing protein	-0.296056	0.146642	0.0284671	0.130087	-0.21211	0.142055	0.117689	0.134748	0	0	0	0	890	0.00695538	0.00828134	0.00724841	0.00733658	0.00685207	0.00652943	0.00543009	0.00525064	0.00553892	0.0067157	0.00713261	0.00621536
NSP_RS05715	NSP12740	serine hydroxymethyltransferase	-0.0727628	0.118965	-0.0519123	0.0981902	-0.327792	0.113236	-0.301215	0.105505	0	0	0	0	891	0.0252695	0.0264521	0.028687	0.0237086	0.0242311	0.0207984	0.0235696	0.0225613	0.0217102	0.020938	0.0208088	0.0210934
NSP_RS05720	NSP12750	hypothetical protein	0.160876	0.180842	-0.113535	0.203128	-0.304504	0.207539	-0.576089	0.173763	0	0	0	0	892	0.00682651	0.00589152	0.00764706	0.00464974	0.00564019	0.0073953	0.00524758	0.00700848	0.00829002	0.0047801	0.00543171	0.00536048
NSP_RS05725	NSP12760	hypothetical protein	0.167376	0.118321	0.38517	0.11231	-0.0861271	0.112376	0.137567	0.113875	0	0	0	0	893	0.0161164	0.0168131	0.0162421	0.0164691	0.0180139	0.0152135	0.0149226	0.0152526	0.0191636	0.0201661	0.0196944	0.021604
NSP_RS05730	NSP12770	fumarylacetoacetate hydrolase family protein	0.0870543	0.11701	0.328512	0.118001	0.100496	0.116263	0.347692	0.113371	0	0	0	0	894	0.00826982	0.00951378	0.00850135	0.00998459	0.0107799	0.0094091	0.00775388	0.00821477	0.00886064	0.0112771	0.0117104	0.0128862
NSP_RS05735	NSP12780	30S ribosomal protein S6	-0.631468	0.150961	0.365832	0.147892	-0.201922	0.165327	0.801268	0.131247	0	0	0	0	895	0.0256892	0.0358143	0.0329354	0.0320284	0.0331737	0.0228975	0.019226	0.0186143	0.0159983	0.0350541	0.034061	0.0381437
NSP_RS05740	NSP12790	hypothetical protein	-0.36912	0.169464	0.555404	0.141023	0.128379	0.187544	1.0586	0.121119	0	0	0	1	896	0.00597111	0.0094418	0.00924658	0.0105719	0.0106383	0.00766782	0.0059761	0.00530962	0.00560684	0.0135503	0.0126948	0.0139
NSP_RS05745	NSP12800	IS200/IS605 family accessory protein TnpB-related protein	-0.60524	0.185533	0.616996	0.158027	0.128341	0.197865	1.3566	0.144188	0	0	0	1	897	0.00126996	0.00213396	0.00185664	0.00223473	0.00230377	0.00160628	0.000928755	0.00109352	0.0010333	0.00299795	0.00269056	0.00322098
NSP_RS05750	NA	IS200/IS605 family transposase	-0.136096	0.217017	-0.113353	0.166588	0.375007	0.199336	0.404461	0.188697	0	0	0	0	897	0.00201953	0.0014096	0.00200379	0.00264424	0.00242452	0.00257051	0.00137976	0.00143438	0.001655	0.00235658	0.00206217	0.00230164
NSP_RS05755	NSP12830	STAS domain-containing protein	-0.00141495	0.116814	-0.0389704	0.119577	0.880903	0.136697	0.848534	0.0952719	0	0	0	0	898	0.0536157	0.0466466	0.0463423	0.105224	0.0866947	0.0969784	0.0411773	0.0409645	0.0486187	0.0969318	0.0864392	0.0843465
NSP_RS05760	NSP12860	DedA family protein	-0.319566	0.102923	0.218233	0.106084	-0.902213	0.103895	-0.358643	0.0992584	0	0	0	0	899	0.0500267	0.0542261	0.0513691	0.0285976	0.0322686	0.028413	0.0359263	0.0357155	0.0393361	0.0310773	0.0336794	0.0336108
NSP_RS05765	NSP12880	argininosuccinate synthase	-0.226224	0.115415	-0.0203458	0.104634	-0.125914	0.105861	0.0859087	0.111309	0	0	0	0	900	0.0113167	0.0110647	0.0106747	0.0105968	0.0113881	0.0104989	0.00735427	0.0081854	0.00972362	0.0101043	0.00962932	0.0106311
NSP_RS05770	NSP12890	hypothetical protein	0.964694	0.245	-0.0576679	0.131081	4.63587	0.171571	3.62752	0.183391	0	0	1	1	901	0.000292866	0.00020813	0.00020155	0.00614006	0.0061786	0.00660685	0.000329672	0.000306666	0.000613657	0.0059756	0.00498856	0.00629851
NSP_RS05775	NSP12900	hypothetical protein	2.17735	0.179493	0.425264	0.125115	7.31355	0.135267	5.56911	0.158252	1	0	1	1	902	0.00268843	0.00243764	0.0025257	0.464479	0.427795	0.417149	0.00806551	0.00900765	0.0141837	0.582187	0.482892	0.602519
NSP_RS05780	NSP12910	carboxypeptidase-like regulatory domain-containing protein	0.719124	0.168059	1.3804	0.18954	4.97599	0.166612	5.64369	0.169147	0	1	1	1	903	0.00225333	0.00274947	0.00262752	0.095915	0.0945072	0.0666843	0.00317441	0.00359552	0.00443183	0.194493	0.172623	0.263344
NSP_RS05785	NSP12920	alkaline phosphatase	1.07053	0.208209	2.17561	0.423144	6.63705	0.233413	7.75	0.406384	1	1	1	1	904	0.000484765	0.000816313	0.000661432	0.0751549	0.0911975	0.0430614	0.000853001	0.00113639	0.00169696	0.251001	0.219175	0.414573
NSP_RS05790	NSP12930	cation diffusion facilitator family transporter	2.74434	0.231572	0.570347	0.129394	7.14003	0.164019	4.9671	0.317569	1	0	1	1	904	0.000450444	0.000488386	0.000353405	0.0670088	0.0665992	0.0601128	0.0019365	0.00201394	0.00382724	0.0919136	0.0787559	0.101671
NSP_RS05800	NSP12940	PhoX family phosphatase	2.83685	0.142586	1.21749	0.174624	7.02331	0.172166	5.41149	0.136812	1	1	1	1	905	0.000914189	0.0010966	0.00100487	0.1444	0.174032	0.103206	0.00550276	0.00574301	0.0080007	0.311274	0.269575	0.343236
NSP_RS05805	NSP12950	glycosyltransferase	0.384913	0.182748	0.20396	0.143097	1.26403	0.167404	1.08988	0.153438	0	0	1	1	906	0.00130633	0.00129257	0.00114656	0.00323252	0.00383743	0.00260667	0.00118495	0.00127048	0.00194475	0.00361644	0.00348858	0.00343562
NSP_RS05810	NSP12970	30S ribosomal protein S2	-0.471211	0.145778	-0.242956	0.0909979	-0.774189	0.142626	-0.539799	0.116137	0	0	0	0	907	0.0440523	0.0343234	0.0325268	0.0231639	0.0236295	0.0227642	0.0249162	0.0244505	0.0215707	0.0190813	0.0182502	0.0184671
NSP_RS05815	NSP12990	translation elongation factor Ts	-0.154733	0.118308	-0.144799	0.100198	-0.162893	0.125844	-0.147331	0.0953811	0	0	0	0	907	0.0870705	0.0742633	0.0737929	0.076438	0.0715902	0.0768329	0.063147	0.0626287	0.0619515	0.0668351	0.0623678	0.0641071
NSP_RS05820	NSP13000	hypothetical protein	0.37882	0.154421	-0.365594	0.132494	0.152365	0.16231	-0.586188	0.130133	0	0	0	0	908	0.00395947	0.00338161	0.00275662	0.00418913	0.0037798	0.00404903	0.00359163	0.0035806	0.00457381	0.00339427	0.00281869	0.00266395
NSP_RS05825	NSP13010	ATP-dependent DNA helicase RecG	0.147586	0.134948	-0.179398	0.118657	-0.0576102	0.138113	-0.379073	0.117394	0	0	0	0	909	0.00157726	0.00150416	0.00128798	0.00158487	0.00147902	0.00143258	0.00137387	0.00147158	0.00145776	0.00135382	0.00127374	0.00114496
NSP_RS05830	NSP13020	ribbon-helix-helix domain-containing protein	0.486652	0.111987	-0.0263265	0.117182	-0.177396	0.131316	-0.685462	0.0932299	0	0	0	0	910	0.0411305	0.0388024	0.0430346	0.0384493	0.035956	0.0419411	0.0476788	0.0508523	0.0552321	0.0378923	0.0357731	0.0350692
NSP_RS05840	NSP13030	VapC toxin family PIN domain ribonuclease	0.325286	0.134168	0.120522	0.112494	0.11081	0.135458	-0.0887187	0.113003	0	0	0	0	911	0.016336	0.0144176	0.0174262	0.0188224	0.0186719	0.0184258	0.016836	0.0183659	0.0187359	0.0209923	0.0192564	0.0175293
NSP_RS23910	NA	DUF3592 domain-containing protein	-0.371825	0.163142	0.308024	0.159518	0.147612	0.16426	0.832983	0.153462	0	0	0	0	912	0.0080979	0.010362	0.00917977	0.0123718	0.0111256	0.00919613	0.00560666	0.0063524	0.00701464	0.0114838	0.0127915	0.0140513
NSP_RS05845	NSP13040	DUF2993 domain-containing protein	-0.21865	0.157227	0.649142	0.24158	0.612738	0.250681	1.48859	0.124139	0	0	0	1	913	0.00316333	0.00338008	0.00247414	0.0068384	0.00520733	0.00276683	0.00229203	0.00227804	0.00229014	0.0081313	0.0069596	0.0068931
NSP_RS05850	NSP13050	UDP-glucose/GDP-mannose dehydrogenase family protein	-0.163989	0.114118	-0.107667	0.0965173	0.0472274	0.11257	0.109287	0.0992478	0	0	0	0	914	0.0114094	0.0108045	0.0100183	0.012238	0.0122129	0.011256	0.00809924	0.00887068	0.00862024	0.0103678	0.0104908	0.010572
NSP_RS05855	NSP13060	SDR family oxidoreductase	0.00795051	0.140542	-0.224335	0.121874	0.254299	0.151283	0.0267858	0.112806	0	0	0	0	914	0.00658857	0.00514092	0.00541232	0.00725853	0.00676352	0.00789087	0.00508642	0.0053188	0.00493846	0.00594148	0.00609809	0.00580646
NSP_RS05860	NSP13070	cation:proton antiporter	0.175473	0.136898	0.278047	0.131749	-0.135206	0.139002	-0.0269367	0.127666	0	0	0	0	915	0.00154548	0.00135556	0.00138459	0.0014881	0.00145192	0.00125628	0.001423	0.00146449	0.00142209	0.00178398	0.00143771	0.00160699
NSP_RS05865	NSP13080	hypothetical protein	-0.237807	0.120318	0.163063	0.111027	-0.441523	0.119948	-0.034973	0.109356	0	0	0	0	916	0.00860507	0.00984467	0.00894915	0.00733377	0.00758947	0.00667634	0.00652648	0.00673022	0.00740894	0.00842691	0.00748463	0.00704628
NSP_RS05870	NSP13090	NAD(P)H dehydrogenase subunit NdhS	-0.309194	0.140259	0.16862	0.12013	-0.566886	0.148714	-0.0834422	0.112951	0	0	0	0	917	0.034591	0.0471095	0.0431776	0.0314637	0.0332674	0.0256036	0.0311746	0.0291889	0.0288326	0.0323576	0.0331249	0.030689
NSP_RS05875	NSP13100	alpha/beta fold hydrolase	0.0911473	0.160525	0.240278	0.126469	0.73487	0.147168	0.889823	0.139883	0	0	0	0	918	0.00203527	0.00257472	0.00269875	0.00432219	0.00458294	0.00410554	0.00211627	0.00206085	0.00277517	0.00482287	0.00444964	0.00529619
NSP_RS05880	NSP13110	serine/threonine protein kinase	-0.188235	0.133365	0.38098	0.107959	0.0815206	0.143587	0.656585	0.0969694	0	0	0	0	919	0.0113493	0.0148954	0.0150545	0.0141913	0.0177686	0.0148967	0.00954146	0.0106255	0.0121637	0.0201076	0.0194364	0.0183079
NSP_RS05885	NSP13130	ribosome maturation factor RimM	-0.0549188	0.127724	-0.123194	0.112686	-0.156374	0.121748	-0.218852	0.117505	0	0	0	0	920	0.00618887	0.00606013	0.00591716	0.00570005	0.0062663	0.00552902	0.00525003	0.00483	0.00548882	0.00517342	0.00530258	0.00476069
NSP_RS05890	NSP13140	valine--pyruvate transaminase	0.259932	0.138778	-0.246406	0.103765	-0.343958	0.149898	-0.8447	0.100163	0	0	0	0	920	0.00803685	0.00657045	0.00571426	0.00584604	0.00562843	0.00568691	0.00711377	0.00710118	0.0074498	0.00465396	0.00474808	0.00434413
NSP_RS25895	NSP13120	hypothetical protein	-0.111301	0.411919	0.134714	0.333771	0.017498	0.36714	0.267865	0.384209	0	0	0	0	920	0.000534493	0.000946852	0.00067384	0.000843644	0.000923779	0.000530563	0.000402799	0.000441212	0.000939264	0.000749819	0.000757261	0.000879836
NSP_RS05895	NSP13150	RNA-directed DNA polymerase	-0.213007	0.155765	-0.594467	0.167267	-0.51295	0.176702	-0.889445	0.145891	0	0	0	0	921	0.0120394	0.0100515	0.0101754	0.00755134	0.00666307	0.0099103	0.00894735	0.00896528	0.00669875	0.00514041	0.00516957	0.00493303
NSP_RS05900	NSP13160	diversity-generating retroelement protein Avd	0.12295	0.193255	-0.177367	0.200501	-0.330762	0.195316	-0.624909	0.19653	0	0	0	0	921	0.00276365	0.00257391	0.00215513	0.00187312	0.00230971	0.00220578	0.00211672	0.00236551	0.0028192	0.00220421	0.0016197	0.00153578
NSP_RS25145	NA	SUMF1/EgtB/PvdO family nonheme iron enzyme	-0.0728471	0.189215	-0.18273	0.225163	-0.245591	0.235939	-0.350784	0.174973	0	0	0	0	921	1.5168	1.04534	1.18346	1.09555	0.741525	1.52296	1.20968	1.17699	0.753701	0.8846	1.04431	0.902654
NSP_RS05905	NSP13170	formylglycine-generating enzyme family protein	0.0704812	0.105775	-0.488966	0.116119	-0.32142	0.121862	-0.875116	0.0948058	0	0	0	0	922	0.0152236	0.0157834	0.0141175	0.0116229	0.0132073	0.0138121	0.0129802	0.0141162	0.01511	0.00916308	0.0091501	0.00787514
NSP_RS05910	NSP13180	hypothetical protein	0.298281	0.147588	-0.464943	0.148766	0.288957	0.168693	-0.469753	0.125709	0	0	0	0	923	0.012673	0.0098966	0.0126868	0.0154484	0.0134631	0.0172755	0.0125072	0.0117149	0.0146743	0.0117558	0.0107235	0.00943099
NSP_RS05915	NSP13190	hypothetical protein	-0.161425	0.151859	0.170075	0.144038	-0.00418592	0.150509	0.333481	0.140983	0	0	0	0	924	0.00175996	0.00192329	0.00171523	0.00185184	0.00222958	0.00169204	0.00142448	0.00134379	0.00151865	0.00208544	0.00223935	0.00182485
NSP_RS05920	NSP13200	MoxR family ATPase	-0.31559	0.130817	-0.123216	0.107215	0.130152	0.122871	0.327906	0.115488	0	0	0	0	924	0.00411694	0.00481954	0.00451912	0.00511309	0.00561096	0.00503488	0.00301005	0.00334376	0.00324215	0.00454665	0.00468136	0.00449623
NSP_RS05925	NSP13210	hypothetical protein	-0.0799897	0.172287	-0.495401	0.150044	0.820825	0.180123	0.409476	0.141807	0	0	0	0	924	0.00190413	0.00136209	0.00150272	0.00283472	0.0027767	0.00344409	0.00128088	0.00128739	0.00148413	0.00203767	0.00196211	0.00211687
NSP_RS05930	NSP13220	serine protease	0.121176	0.145129	-0.0388706	0.142118	0.718577	0.157065	0.564166	0.124567	0	0	0	0	924	0.00321543	0.00278704	0.00257878	0.00459631	0.00610398	0.00451611	0.00262934	0.0027128	0.00299216	0.00475902	0.00432667	0.00492282
NSP_RS05935	NSP13230	hypothetical protein	-0.156208	0.173867	0.201108	0.221737	0.558099	0.232217	0.9265	0.146342	0	0	0	0	924	0.00425687	0.00552468	0.00410163	0.00475274	0.0103295	0.00686186	0.00319145	0.00340869	0.00448432	0.0085349	0.00734263	0.00794204
NSP_RS05940	NSP13240	S-(hydroxymethyl)glutathione dehydrogenase/class III alcohol dehydrogenase	-0.00797605	0.150587	-0.293583	0.129525	-0.0454984	0.141357	-0.32531	0.140951	0	0	0	0	925	0.0021661	0.00199863	0.00198236	0.00216737	0.00205703	0.0021618	0.00192799	0.00158212	0.00193769	0.00171091	0.00166931	0.00157331
NSP_RS05945	NSP13250	S-formylglutathione hydrolase	-0.000177759	0.248641	0.398417	0.178491	0.670544	0.212834	1.07388	0.209754	0	0	0	1	926	0.000944945	0.00109513	0.000981364	0.00187921	0.00178225	0.00147193	0.00098875	0.000754183	0.000928575	0.00204816	0.00237701	0.00198712
NSP_RS05950	NA	HNH endonuclease	0.306952	0.181913	0.254061	0.172696	0.17343	0.182635	0.125848	0.16901	0	0	0	0	927	0.00293929	0.00261094	0.00252552	0.00276493	0.00343057	0.00358558	0.00242969	0.00314027	0.00339297	0.00335427	0.00370721	0.00402013
NSP_RS05955	NA	2Fe-2S iron-sulfur cluster binding domain-containing protein	2.12107	1.05522	0.886341	1.09958	0.111377	1.41079	-1.14689	0.838126	0	0	0	0	927	7.34273e-05	0	7.99471e-05	0.000113899	8.0374e-05	0	0.000131422	0.000310056	0.000213186	0.000139797	0.00010981	8.50564e-05
NSP_RS05960	NA	hypothetical protein	0.943791	0.744266	0.149482	0.700674	0.526369	0.778354	-0.250586	0.659735	0	0	0	0	927	4.53371e-05	0.000121109	4.93627e-05	0.000125024	0.000165421	3.00024e-05	0.000108194	0.000109395	0.00013163	0.000143861	0.00015067	3.50116e-05
NSP_RS05965	NA	HNH endonuclease	0.14346	0.123132	0.332049	0.132977	-0.042078	0.132872	0.151699	0.119886	0	0	0	0	927	0.00444685	0.00465162	0.00456578	0.00476082	0.00434579	0.00507298	0.00397414	0.00436768	0.00514155	0.00597349	0.00510122	0.00590597
NSP_RS05970	NSP13270	esterase	-1.10697	0.69583	0.451606	0.525494	-0.482849	0.563584	1.0822	0.666071	0	0	0	0	928	0.000196919	0.000175343	0.000357339	0.000248891	0.000167649	0.000152033	0.000104429	0.000131986	6.35251e-05	0.000291596	0.000218141	0.000228106
NSP_RS05975	NSP13290	caspase family protein	-0.201255	0.110455	-0.128124	0.101095	-0.270553	0.111124	-0.191568	0.0976488	0	0	0	0	929	0.0021824	0.00239489	0.0021851	0.00196909	0.00218717	0.00185403	0.00170215	0.00171349	0.00181245	0.00185795	0.00168843	0.00166987
NSP_RS05980	NSP13300	peptide-methionine (R)-S-oxide reductase MsrB	0.47205	0.123188	-0.0140047	0.101794	0.0709134	0.133841	-0.409768	0.0929049	0	0	0	0	929	0.0253894	0.0205362	0.0216119	0.0259571	0.024357	0.0257369	0.0272091	0.0268619	0.029482	0.0252189	0.0239519	0.0224608
NSP_RS05985	NSP13310	DUF4912 domain-containing protein	-0.325281	0.128052	-0.0619309	0.112478	0.212662	0.128666	0.481902	0.111217	0	0	0	0	930	0.00226102	0.00230889	0.0019313	0.00275913	0.00293897	0.00238257	0.00155027	0.0015395	0.00151254	0.0023953	0.00245609	0.00247984
NSP_RS05990	NSP13320	precorrin-8X methylmutase	-0.277987	0.121512	-0.202185	0.124899	-0.859018	0.127199	-0.777646	0.116892	0	0	0	0	931	0.00854279	0.00775119	0.00846894	0.00448603	0.00498297	0.00516847	0.00584651	0.0063796	0.00594427	0.00438865	0.00366669	0.00403881
NSP_RS05995	NSP13330	hypothetical protein	0.331856	0.230425	0.129292	0.236193	-0.294561	0.242898	-0.492667	0.223311	0	0	0	0	931	0.000357512	0.000289878	0.000306826	0.000343615	0.000244009	0.000250506	0.000341271	0.00040088	0.000329714	0.000328319	0.000251603	0.00029233
NSP_RS06000	NSP13350	heavy metal translocating P-type ATPase	0.26697	0.13893	0.0558661	0.116859	0.100571	0.128263	-0.10482	0.127589	0	0	0	0	932	0.00147444	0.00153581	0.00140331	0.00162942	0.00180228	0.00163775	0.00146945	0.00140436	0.00187102	0.0018179	0.0016012	0.00158288
NSP_RS06005	NSP13360	hypothetical protein	-0.165698	0.129154	-0.235271	0.117033	-0.351122	0.125477	-0.414936	0.119829	0	0	0	0	933	0.00967329	0.00970199	0.010193	0.00839241	0.00899694	0.00751089	0.00805483	0.00733881	0.00805507	0.00689218	0.00670066	0.00646195
NSP_RS06010	NSP13370	hypothetical protein	0.191625	0.374996	0.37841	0.329172	0.230082	0.363234	0.422599	0.336552	0	0	0	0	934	0.000309443	0.000425117	0.000352964	0.0005181	0.000564532	0.000277914	0.000334068	0.000373333	0.00038504	0.000533035	0.000455425	0.000682765
NSP_RS06015	NSP13380	hypothetical protein	-0.737087	0.365129	0.0559886	0.372702	-0.512774	0.340456	0.286651	0.390289	0	0	0	0	934	0.000847606	0.000717	0.00105104	0.000584353	0.000953568	0.000467429	0.000477594	0.000482898	0.00044433	0.000470675	0.000915481	0.000572744
NSP_RS06020	NSP13390	HEAT repeat domain-containing protein	-0.418719	0.161885	0.420009	0.153993	0.016475	0.169618	0.86162	0.143652	0	0	0	0	935	0.000790616	0.00116344	0.00101939	0.00105666	0.0012551	0.000906424	0.000576507	0.000658214	0.000741657	0.00134019	0.00120771	0.00152103
NSP_RS06030	NSP13400	glycine--tRNA ligase subunit beta	-0.259179	0.12458	-0.214118	0.106937	-0.244452	0.120349	-0.193623	0.112383	0	0	0	0	936	0.00321743	0.00317158	0.00285184	0.00286485	0.00293651	0.00256402	0.00224578	0.00237642	0.00223228	0.00237547	0.00220478	0.0022607
NSP_RS06035	NSP13410	UDP-N-acetylmuramoyl-L-alanine--D-glutamate ligase	-0.182763	0.132189	-0.352845	0.116954	-0.188047	0.128277	-0.3526	0.122008	0	0	0	0	936	0.00284539	0.00264191	0.00261187	0.00260845	0.00251662	0.00249911	0.00211985	0.00209754	0.00213081	0.00200322	0.00187544	0.00179383
NSP_RS26225	NSP13420	hypothetical protein	0.229605	0.146802	-0.217264	0.127995	0.136396	0.139164	-0.304822	0.136149	0	0	0	0	937	0.0127209	0.0131928	0.0115778	0.0148249	0.0147435	0.0145039	0.0114194	0.0126865	0.0151507	0.0116222	0.0125257	0.0118615
NSP_RS06040	NSP13430	MBL fold metallo-hydrolase	0.273971	0.138684	0.330838	0.101193	0.344329	0.131013	0.406845	0.114425	0	0	0	0	938	0.00424057	0.00488721	0.00521578	0.00650468	0.00668449	0.00630994	0.00467221	0.0047442	0.00608338	0.00793871	0.00775793	0.00758539
NSP_RS06045	NSP13440	hypothetical protein	0.692971	0.243585	0.0252527	0.225109	0.252608	0.240963	-0.409799	0.228587	0	0	0	0	939	0.000764507	0.000502703	0.000618957	0.000891954	0.000740277	0.000807532	0.00079527	0.000792277	0.00119519	0.0008304	0.000947877	0.000579038
NSP_RS06050	NSP13450	AAA family ATPase	0.70336	0.172661	-0.0997716	0.155245	0.137832	0.1748	-0.660237	0.157697	0	0	0	0	939	0.00176907	0.00124856	0.00146103	0.00175668	0.00162837	0.0019157	0.00173908	0.00208581	0.00276511	0.00162185	0.0017838	0.00130407
NSP_RS06055	NSP13460	nuclear transport factor 2 family protein	-0.14542	0.151258	-0.341716	0.1322	0.374884	0.139554	0.183939	0.143595	0	0	0	0	940	0.00757297	0.00707815	0.00711188	0.0093942	0.0098885	0.0109509	0.00456818	0.00638139	0.006679	0.00829597	0.00771763	0.0066911
NSP_RS06060	NSP13470	hypothetical protein	-0.0288362	0.140249	0.25896	0.134171	0.765852	0.159995	1.05952	0.107738	0	0	0	1	941	0.0149295	0.0201364	0.0197202	0.0373911	0.0355108	0.0269433	0.0161241	0.0143934	0.017198	0.037354	0.0371783	0.0385446
NSP_RS06065	NSP13480	WD40 repeat domain-containing protein	-0.246106	0.131395	0.00106917	0.104159	0.240467	0.123781	0.492823	0.113086	0	0	0	0	942	0.00172692	0.00184235	0.00198062	0.00241945	0.0023829	0.00222553	0.00135863	0.00142932	0.00136957	0.0023433	0.0022596	0.00207579
NSP_RS06070	NSP13490	DUF6335 family protein	0.431696	0.259726	-0.0459362	0.230216	0.208025	0.248595	-0.263969	0.242211	0	0	0	0	943	0.000944617	0.000939733	0.000709305	0.00102738	0.00112312	0.00105084	0.000913365	0.00102175	0.00118214	0.000883716	0.00115287	0.000905562
NSP_RS06075	NSP13500	DUF2267 domain-containing protein	0.785141	0.307015	0.86525	0.3223	-0.402914	0.359991	-0.311115	0.275866	0	0	0	0	944	0.000417176	0.000977245	0.000908436	0.00066371	0.000843034	0.000350399	0.000823252	0.00102597	0.00167706	0.000977542	0.00143973	0.000762042
NSP_RS06080	NSP13510	DJ-1/PfpI/YhbO family deglycase/protease	0.706426	0.232012	0.545823	0.175525	0.0480463	0.209616	-0.108752	0.208792	0	0	0	0	945	0.000520812	0.00073989	0.000747483	0.000703832	0.000874562	0.000640353	0.000741492	0.000764007	0.00144337	0.00102537	0.0011329	0.000904944
NSP_RS06085	NSP13520	cupin domain-containing protein	0.853488	0.532018	0.548673	0.44331	0.314383	0.528608	0.0165675	0.454486	0	0	0	0	946	0.000191691	0.000215067	0.000166969	0.000237878	0.000377687	0.000152225	0.000274474	0.000161888	0.000500892	0.000383204	0.000401341	0.00026646
NSP_RS06090	NSP13530	condensation domain-containing protein	-0.0194509	0.142614	0.0964652	0.129202	-0.377738	0.141697	-0.256122	0.130749	0	0	0	0	947	0.00313829	0.00334877	0.00283198	0.00253105	0.00259507	0.00253958	0.00258463	0.0026442	0.00294641	0.00280075	0.0025252	0.00245977
NSP_RS06095	NSP13550	type 2 isopentenyl-diphosphate Delta-isomerase	-0.093694	0.116608	0.512762	0.137714	-0.158223	0.139834	0.454352	0.107602	0	0	0	0	947	0.00598937	0.00624723	0.00597381	0.00584074	0.00692967	0.0047809	0.00463604	0.00498704	0.00559521	0.00823029	0.00738842	0.00805952
NSP_RS06100	NSP13560	iron-sulfur cluster-binding protein%2C rieske family/carboxynorspermidine decarboxylase	0.0972699	0.128343	0.481461	0.153896	0.0931577	0.151554	0.482682	0.124855	0	0	0	0	947	0.00935123	0.00954037	0.00910779	0.011965	0.0116817	0.00844337	0.0082582	0.00849864	0.00997034	0.0136629	0.0133087	0.0153814
NSP_RS06105	NSP13580	hypothetical protein	0.714571	0.27611	0.431754	0.340024	0.00743547	0.293438	-0.265544	0.302487	0	0	0	0	948	0.000124968	0.000172477	0.000143623	0.000132822	0.000208985	0.00013094	0.000194676	0.000184273	0.000262041	0.000264359	0.000245723	9.24852e-05
NSP_RS06110	NSP13590	acyl carrier protein	0.538585	0.437195	0.233543	0.551915	-0.357729	0.463246	-0.650232	0.493725	0	0	0	0	949	0.000212363	0.00047652	0.000369951	0.000285493	0.000278945	0.000295122	0.000430771	0.000435555	0.000462425	0.000505393	0.000402278	4.91993e-05
NSP_RS06115	NSP13600	condensation domain-containing protein	0.478765	0.289993	0.770671	0.271584	-0.240459	0.29481	0.0572256	0.266213	0	0	0	0	950	0.00017778	0.000179963	0.000224128	0.000145142	0.000204841	0.000181116	0.00026237	0.000186263	0.000278454	0.000329564	0.00032184	0.000205936
NSP_RS06120	NSP13610	(2Fe-2S)-binding protein	0.96052	0.581728	0.569676	0.539088	0.243798	0.598004	-0.14237	0.521174	0	0	0	0	951	0.000180509	0.000108493	0.000196537	0.000186668	0.000246983	0.000201579	0.000242309	0.000299444	0.000327551	0.000236271	0.000494907	0.000156823
NSP_RS06125	NSP13620	hypothetical protein	1.11969	0.265795	0.173754	0.330411	-0.194303	0.303075	-1.13345	0.279886	1	0	0	-1	951	0.000185094	0.000168378	0.000294124	0.000227623	0.000202606	0.000183733	0.000393962	0.000452655	0.000421202	0.000257155	0.000294264	0.000104307
NSP_RS06130	NSP13630	PfaD family polyunsaturated fatty acid/polyketide biosynthesis protein	0.617782	0.227713	0.390047	0.336481	-0.454436	0.248886	-0.674266	0.288264	0	0	0	0	951	0.000265397	0.000237708	0.000280463	0.000169515	0.000230695	0.000216955	0.000312018	0.000367279	0.000402268	0.000345525	0.000315184	0.000108504
NSP_RS06135	NSP13640	type I polyketide synthase	0.850854	0.243622	1.03544	0.670184	-0.167915	0.317023	0.0201126	0.571997	0	0	0	0	951	9.7734e-05	9.91027e-05	0.000141159	6.80669e-05	0.000168112	9.10756e-05	0.000171357	0.00016604	0.00021137	0.000284807	0.000284367	6.93139e-05
NSP_RS06140	NSP13650	type I polyketide synthase	0.153965	0.170245	0.337917	0.233678	-0.037581	0.225043	0.158193	0.168882	0	0	0	0	951	0.000167267	0.000214474	0.000184142	0.000147028	0.000284809	0.000161425	0.000164103	0.000176016	0.000219885	0.00025388	0.000273308	0.000180841
NSP_RS06145	NSP13660	hypothetical protein	-0.750326	1.00338	0.189381	1.03399	-0.293828	0.886892	0.658575	1.10444	0	0	0	0	952	7.38445e-05	0.000118357	0.000160803	0	0.000188605	0.000122169	5.87416e-05	0.000118788	0	0.000234319	9.81635e-05	0
NSP_RS23920	NSP13680	hypothetical protein	1.04663	0.54617	0.177358	0.557601	0.591288	0.544251	-0.271759	0.537095	0	0	0	0	953	0.000100283	0.000192877	0.000218374	0.000207409	0.000285402	0.000318544	0.000239317	0.00029037	0.000407619	0.000381853	0.000439918	4.6466e-05
NSP_RS06155	NSP13690	ABC exporter membrane fusion protein	0.240683	0.407734	-0.138592	0.398716	0.0633637	0.382966	-0.311571	0.418662	0	0	0	0	954	0.000103407	0.000122123	0.000100737	0.000112564	0.000142977	0.000108049	0.000116893	0.000111625	0.00011061	0.000129523	0.000130227	5.04354e-05
NSP_RS06160	NSP13700	ABC transporter permease DevC	0.934534	0.314252	0.291604	0.37284	-0.459363	0.344234	-1.09681	0.333899	0	0	0	-1	954	0.000204977	0.000142068	0.000162859	0.000148953	0.000127345	0.000126481	0.000198309	0.000307451	0.000386025	0.000179305	0.000209884	7.70075e-05
NSP_RS06165	NSP13710	DevA family ABC transporter ATP-binding protein	-0.127915	0.306054	0.526257	0.222172	0.230162	0.291201	0.891526	0.243955	0	0	0	0	955	0.000316991	0.000747987	0.000565642	0.000628299	0.000857813	0.000533173	0.000357225	0.000361192	0.000600777	0.00108968	0.000790096	0.000866987
NSP_RS06170	NSP13720	ferredoxin:protochlorophyllide reductase (ATP-dependent) subunit B	-0.188816	0.139191	0.627126	0.141426	0.234974	0.145958	1.05651	0.131957	0	0	0	1	956	0.00581741	0.00787803	0.00820589	0.00933415	0.00965649	0.00860915	0.00535714	0.00553472	0.00621485	0.0120479	0.0125842	0.0156564
NSP_RS06175	NSP13730	ABC transporter permease	-0.506026	0.158699	-0.0805995	0.136132	-0.27027	0.135609	0.161693	0.158522	0	0	0	0	957	0.00518577	0.00522705	0.00486592	0.00473819	0.00503294	0.00383674	0.00348781	0.0034391	0.00256001	0.00385572	0.00407835	0.00424412
NSP_RS06180	NSP13740	class I SAM-dependent methyltransferase	0.134774	0.170845	-0.47642	0.18093	-0.144614	0.212836	-0.752672	0.130463	0	0	0	0	958	0.00395874	0.00298295	0.0023991	0.00266485	0.0026095	0.00375045	0.00303768	0.00306391	0.00302703	0.0019909	0.00199204	0.00219912
NSP_RS06185	NSP13750	VCBS repeat-containing protein	-0.0397964	0.108077	-0.15546	0.136575	-0.220747	0.141578	-0.331215	0.0964928	0	0	0	0	959	0.0127078	0.01357	0.0124269	0.0108738	0.0109009	0.0136762	0.0105427	0.0114987	0.0114366	0.00998926	0.0103554	0.00994991
NSP_RS06190	NSP13770	DVUA0089 family protein	0.0581417	0.1233	0.303888	0.134249	0.578181	0.149814	0.829216	0.0990953	0	0	0	0	960	0.00383456	0.0042462	0.00479372	0.00579374	0.0070616	0.00771512	0.00354982	0.00393637	0.00448425	0.0078363	0.00821621	0.00806412
NSP_RS06195	NSP13780	VCBS repeat-containing protein	0.168448	0.124156	0.589841	0.11555	0.161524	0.118895	0.58833	0.118376	0	0	0	0	961	0.00565426	0.00644663	0.00663926	0.00761963	0.00742892	0.00738241	0.00543645	0.00608392	0.00730172	0.0103633	0.0100896	0.0115581
NSP_RS06200	NSP13790	methyltransferase domain-containing protein	0.0362136	0.139902	0.260901	0.122806	-0.0634383	0.142283	0.16659	0.121063	0	0	0	0	962	0.00432322	0.0047539	0.00551933	0.00481465	0.00505689	0.0050944	0.0041397	0.00433748	0.00487983	0.00545875	0.00554685	0.00601783
NSP_RS06205	NSP13800	glycosyltransferase	-0.246089	0.127258	0.12197	0.117513	-0.00381987	0.131394	0.370029	0.111156	0	0	0	0	963	0.00204645	0.00233584	0.0020344	0.00243674	0.00242141	0.00199485	0.00147536	0.00163611	0.00169696	0.00243001	0.00229725	0.00234212
NSP_RS06210	NSP13810	ABC transporter ATP-binding protein	-0.371939	0.16383	-0.473476	0.139958	-0.0446188	0.143941	-0.140872	0.162029	0	0	0	0	963	0.00308087	0.00313983	0.00313832	0.00360545	0.0030984	0.00301538	0.00202857	0.00254045	0.00182907	0.00221809	0.00233168	0.0020993
NSP_RS06215	NSP13820	glycosyltransferase	-0.309389	0.189306	-0.685956	0.207051	-0.456941	0.183856	-0.827982	0.2106	0	0	0	0	963	0.00108028	0.000941202	0.000826358	0.000761951	0.000715555	0.000747887	0.000694082	0.000681738	0.000667501	0.000437714	0.000546803	0.000327282
NSP_RS06220	NSP13830	glycosyltransferase	-0.149781	0.158676	-0.427278	0.15391	-0.0958887	0.154118	-0.367923	0.15787	0	0	0	0	963	0.0012159	0.00117651	0.00113264	0.00116425	0.00110911	0.00125613	0.000891992	0.00101599	0.000915237	0.000925972	0.000758777	0.000813782
NSP_RS06225	NSP13840	glycosyltransferase	-0.569772	0.20726	-0.170763	0.194547	-0.629152	0.190074	-0.224084	0.214493	0	0	0	0	963	0.000923684	0.000854915	0.000963206	0.000672679	0.000669301	0.000568214	0.000457937	0.00051011	0.000698776	0.00056349	0.000518822	0.000527452
NSP_RS06230	NSP13850	ribosome recycling factor	-0.090435	0.116948	0.14945	0.116787	-0.311113	0.112282	-0.065301	0.11701	0	0	0	0	964	0.0211166	0.0216275	0.0190866	0.0178222	0.0188257	0.0167667	0.015536	0.0164511	0.0198636	0.0187947	0.0170998	0.0202378
NSP_RS06235	NSP13860	UMP kinase	-0.0429166	0.122207	0.176151	0.114792	-0.546467	0.116366	-0.321213	0.118384	0	0	0	0	964	0.0260467	0.0231596	0.023332	0.0176252	0.0192805	0.0164404	0.0201665	0.0184224	0.0243278	0.0181762	0.0184588	0.0204141
NSP_RS06240	NSP13870	thioredoxin family protein	0.282923	0.123324	-0.214003	0.138591	-0.652177	0.150406	-1.14379	0.106431	0	0	0	-1	965	0.0172117	0.0143376	0.014941	0.00998928	0.0096892	0.0119712	0.0152703	0.0165558	0.018748	0.00939605	0.00888353	0.00773093
NSP_RS06245	NSP13880	alpha/beta fold hydrolase	0.556116	0.15783	0.500458	0.151239	-0.061558	0.177136	-0.111008	0.132147	0	0	0	0	966	0.0031664	0.0032065	0.00240545	0.00358701	0.0029697	0.0024502	0.00352918	0.00328186	0.00472196	0.0040144	0.00418287	0.00388462
NSP_RS06250	NSP13890	hypothetical protein	-0.0211322	0.318227	-0.544657	0.329525	-0.279456	0.299588	-0.799576	0.348887	0	0	0	0	967	0.000942892	0.0011028	0.000915629	0.000896008	0.000808941	0.000885366	0.00069937	0.000799372	0.00110982	0.000582213	0.000685989	0.000413274
NSP_RS06255	NSP13900	hypothetical protein	-0.729034	0.559452	-0.200387	0.602514	-1.0225	0.537332	-0.486605	0.631896	0	0	0	0	968	0.000305085	0.000440086	0.000697567	0.000283946	0.000333948	0.000151421	0.000291226	0.00029446	0.000177154	0.000203296	0.000182501	0.000247382
NSP_RS06260	NSP13910	hypothetical protein	0.330165	0.42062	-0.190474	0.459459	-0.188899	0.466228	-0.69661	0.414643	0	0	0	0	969	0.000298773	0.000838018	0.000460844	0.000772421	0.000354292	0.000321291	0.000475334	0.000660842	0.000578297	0.000284414	0.000546105	0.000374932
NSP_RS06265	NA	hypothetical protein	0.738281	0.469173	-0.0943592	0.523608	-0.143832	0.498072	-0.965422	0.486065	0	0	0	0	970	0.000204349	0.00036028	0.000244744	0.000169058	0.000335524	0.000263701	0.000414516	0.000443773	0.00029665	0.000369604	0.000142615	0.000165699
NSP_RS06270	NSP13920	peptidase domain-containing ABC transporter	0.610505	0.247315	0.236498	0.244816	0.0357537	0.248337	-0.332109	0.23933	0	0	0	0	970	0.000176764	0.000168067	0.000156577	0.000185894	0.000213163	0.000154646	0.000239516	0.000191572	0.000252255	0.000228161	0.000241946	0.00014576
NSP_RS06275	NSP13930	HlyD family secretion protein	0.325043	0.243341	0.114297	0.196582	0.322605	0.220624	0.118047	0.220392	0	0	0	0	971	0.000295378	0.000308756	0.000274996	0.00040285	0.000440469	0.000335699	0.00030137	0.000258234	0.000428794	0.000436036	0.000371314	0.000401664
NSP_RS06280	NSP13940	CTB family bacteriocin	0.2464	0.220105	-0.783859	0.186337	0.448548	0.237814	-0.572188	0.176603	0	0	0	0	972	0.00301468	0.00590562	0.00308785	0.00565778	0.00508428	0.00649486	0.00402349	0.00374488	0.00473295	0.00369885	0.00340637	0.00243156
NSP_RS06285	NSP13960	CTB family bacteriocin	0.901695	0.293036	-0.243313	0.261544	0.352902	0.292727	-0.786197	0.267088	0	0	0	0	973	0.000743914	0.00101699	0.000595565	0.00104082	0.00107774	0.00104251	0.00112262	0.00116148	0.00158813	0.000833133	0.000916192	0.000785697
NSP_RS06290	NSP13970	CTB family bacteriocin	0.928816	0.256093	0.323744	0.233749	0.0369655	0.262464	-0.561913	0.230942	0	0	0	0	974	0.000951466	0.000940953	0.00110207	0.000983934	0.00132955	0.00100475	0.0015701	0.0013433	0.00223347	0.00129116	0.00137245	0.00126631
NSP_RS06295	NSP13980	SEC59/DGK1/VTE5 family protein	0.14257	0.199563	0.134537	0.181351	-0.0133171	0.188379	-0.0151287	0.191486	0	0	0	0	975	0.00109215	0.0010357	0.00101076	0.00112001	0.00107593	0.00113833	0.000944801	0.000922352	0.00124194	0.0011263	0.00106165	0.00129675
NSP_RS06300	NSP13990	membrane protein insertion efficiency factor YidD	0.0218195	0.207174	0.181448	0.203764	-0.498056	0.207068	-0.332799	0.203026	0	0	0	0	976	0.00236918	0.00220603	0.00250584	0.00175002	0.00202526	0.00163503	0.00196539	0.00217778	0.00229286	0.00204052	0.00209211	0.00167278
NSP_RS06310	NSP14010	tRNA-Ala	-0.373832	0.27262	-0.541815	0.260954	0.137993	0.260043	-0.0249346	0.274012	0	0	0	0	977	0.00614224	0.00613508	0.00484611	0.00625978	0.00526175	0.00848288	0.00414249	0.00322191	0.00439367	0.00398277	0.00452628	0.00464023
NSP_RS06315	NSP14020	tRNA-Ile	0.171144	0.246864	-0.837488	0.31942	0.291865	0.304555	-0.716608	0.253567	0	0	0	0	977	0.00658613	0.00591143	0.00497184	0.0069925	0.0046139	0.0110705	0.00534389	0.00540324	0.00688389	0.00409614	0.0034145	0.00467925
NSP_RS06325	NSP14040	glycine--tRNA ligase subunit alpha	0.190975	0.144794	-0.483231	0.122167	-0.191393	0.139151	-0.859901	0.133041	0	0	0	0	978	0.00621738	0.00521361	0.00595647	0.00502285	0.00550274	0.00581942	0.00508104	0.00531585	0.00744805	0.00392696	0.00377377	0.00341691
NSP_RS06330	NSP14050	ComEC/Rec2 family competence protein	0.0893917	0.139196	0.207766	0.137128	-0.00523715	0.146432	0.118779	0.126768	0	0	0	0	979	0.0010362	0.0011396	0.000996186	0.00126251	0.00113122	0.000987549	0.000953616	0.000940932	0.00110817	0.00118054	0.00129686	0.00122585
NSP_RS06335	NSP14060	50S ribosome-binding GTPase	-0.260844	0.14159	0.043707	0.125541	-0.284094	0.131239	0.0260001	0.135322	0	0	0	0	980	0.00257683	0.00268025	0.00270449	0.00252318	0.00234962	0.00213561	0.00212371	0.00192903	0.00183133	0.00249488	0.00214985	0.00221463
NSP_RS06340	NSP14070	tRNA-Gly	-0.256657	0.221788	-0.628797	0.315648	-0.443626	0.295408	-0.81151	0.237802	0	0	0	0	981	0.0194034	0.0156964	0.016044	0.00832909	0.0101186	0.021532	0.0141973	0.0152383	0.00823768	0.00967109	0.00730004	0.00784555
NSP_RS06345	NSP14080	Uma2 family endonuclease	0.0504807	0.140239	-0.247056	0.130365	0.101245	0.144676	-0.191134	0.125386	0	0	0	0	982	0.00418	0.00452271	0.00479337	0.00519443	0.00481897	0.00546261	0.00391187	0.00419546	0.0043343	0.00432463	0.0040974	0.00398753
NSP_RS06350	NSP14090	type II toxin-antitoxin system VapB family antitoxin	-0.0844429	0.264682	-0.553022	0.247014	-0.0463572	0.245252	-0.508307	0.269934	0	0	0	0	983	0.00226608	0.00165578	0.00239472	0.00203325	0.0022616	0.00234865	0.00151101	0.00172882	0.00217696	0.00168133	0.00119608	0.00142829
NSP_RS06355	NSP14100	PIN domain nuclease	-0.123982	0.2177	-0.353234	0.207248	-0.0011535	0.208824	-0.224598	0.215447	0	0	0	0	983	0.0016165	0.00163226	0.00147842	0.00137076	0.00189329	0.00179716	0.0011573	0.00138468	0.00131412	0.00120027	0.00128931	0.00127331
NSP_RS06360	NSP14110	NAD(P)H-quinone oxidoreductase subunit J	-0.249469	0.138439	0.545957	0.157093	0.396858	0.148468	1.19806	0.142472	0	0	0	1	984	0.0183011	0.0245787	0.0225794	0.0341349	0.0323996	0.0257899	0.0142742	0.01519	0.0197245	0.040994	0.0367377	0.049613
NSP_RS06365	NSP14120	NADH dehydrogenase subunit K	-0.320342	0.186304	1.21543	0.21966	0.509065	0.229096	2.05224	0.169991	0	1	0	1	984	0.00471807	0.00893951	0.0074477	0.0118349	0.0131319	0.00726881	0.005389	0.00465533	0.00487587	0.0206117	0.0198386	0.0298357
NSP_RS06370	NA	photosynthetic/respiratory NAD(P)H-quinone oxidoreductase subunit C	-0.451206	0.485209	1.58895	0.516617	0.440102	0.620422	2.48864	0.218652	0	1	0	1	984	0.00173646	0.00562373	0.00413214	0.00620171	0.00799489	0.00259443	0.00217878	0.00213818	0.00317048	0.0128662	0.0124578	0.0217737
NSP_RS06375	NSP14140	rubredoxin	-0.237811	0.133442	0.525441	0.146844	-0.573152	0.141513	0.195981	0.134075	0	0	0	0	985	0.0125858	0.0138572	0.0131137	0.0106208	0.00999513	0.00789633	0.0104499	0.00986758	0.00937926	0.0136697	0.0114496	0.0137571
NSP_RS06380	NSP14150	photosynthesis system II assembly factor Ycf48	-0.182621	0.114557	0.305033	0.123961	-0.253475	0.119546	0.23986	0.11482	0	0	0	0	985	0.0131814	0.0119879	0.0125067	0.0121291	0.0115483	0.010245	0.00949471	0.0101536	0.0098959	0.0129785	0.0122716	0.0144424
NSP_RS06385	NSP14160	cytochrome b559 subunit alpha	-0.0656563	0.172095	1.31824	0.246277	-0.000689976	0.162674	1.3881	0.386111	0	1	0	1	986	0.00754222	0.0109591	0.00934851	0.0101206	0.009427	0.0100514	0.00653942	0.00717879	0.0100396	0.0169681	0.0183696	0.0341911
NSP_RS06390	NSP14170	cytochrome b559 subunit beta	0.194971	0.125108	0.586726	0.193972	0.108378	0.144575	0.50483	0.168589	0	0	0	0	986	0.0387544	0.0405294	0.041324	0.0500109	0.0398437	0.0489866	0.035342	0.0402226	0.0479193	0.0574671	0.0556331	0.0843842
NSP_RS23930	NA	photosystem II reaction center protein L	0.38319	0.121331	0.241499	0.198618	0.212871	0.175407	0.0751419	0.147771	0	0	0	0	986	0.0701818	0.0675263	0.0749984	0.0871928	0.0691749	0.106434	0.070625	0.0849333	0.0925267	0.0930479	0.0834684	0.118872
NSP_RS06395	NSP14180	photosystem II reaction center protein J	0.344412	0.121463	0.114085	0.176071	0.113375	0.164825	-0.112824	0.132431	0	0	0	0	987	0.0935651	0.0799359	0.0856516	0.102331	0.0814826	0.11548	0.0860492	0.103067	0.104765	0.0964112	0.0924413	0.119032
NSP_RS06400	NSP14190	MAPEG family protein	-0.206888	0.16086	0.0812072	0.154924	-0.432	0.175984	-0.139068	0.141107	0	0	0	0	988	0.0093914	0.0108434	0.0130037	0.00846912	0.00758406	0.0102354	0.00757686	0.00732091	0.0109411	0.00874233	0.00853484	0.00921172
NSP_RS23935	NA	photosystem I reaction center subunit VIII	0.206518	0.134214	-0.721385	0.195034	-0.402919	0.187797	-1.32646	0.135512	0	0	0	-1	989	0.0476543	0.0426936	0.0467226	0.0270619	0.0378084	0.0460835	0.0386297	0.0485938	0.0545612	0.0234623	0.0189111	0.0217009
NSP_RS06410	NA	hypothetical protein	0.195371	0.261966	-0.395513	0.230576	-0.168765	0.24969	-0.752664	0.253748	0	0	0	0	990	0.00382453	0.0025496	0.00243214	0.00227502	0.00292674	0.00325886	0.00339232	0.00351166	0.00201444	0.0022231	0.00182216	0.0020779
NSP_RS06415	NSP14220	transposase	0.231569	0.116216	-0.703689	0.127337	-0.170013	0.141347	-1.10048	0.0964108	0	0	0	-1	991	0.0109402	0.00958038	0.0108249	0.00979371	0.00899192	0.0110176	0.0105937	0.010976	0.0112246	0.00613381	0.0057243	0.00557098
NSP_RS06420	NSP14230	hypothetical protein	-0.0789888	0.134288	0.630452	0.133853	0.262937	0.150318	0.97855	0.11227	0	0	0	0	992	0.00234187	0.00289592	0.00289598	0.00361932	0.00403755	0.00282499	0.00204488	0.00212684	0.00270546	0.00515747	0.00493769	0.00524589
NSP_RS06425	NSP14240	hypothetical protein	0.130196	0.155547	0.0563237	0.130915	0.408101	0.148053	0.339641	0.137764	0	0	0	0	993	0.00202585	0.00228539	0.00183246	0.00286852	0.00287424	0.00294682	0.00179436	0.0019553	0.00222829	0.00274439	0.00312287	0.00271676
NSP_RS06430	NSP14260	hypothetical protein	0.320029	0.17423	0.657929	0.165343	0.783966	0.163409	1.12732	0.165001	0	0	0	1	994	0.00417371	0.00444559	0.00382527	0.00691128	0.00792272	0.00805005	0.00438126	0.00427056	0.00517691	0.00995797	0.010956	0.0133108
NSP_RS06435	NSP14270	hypothetical protein	0.545362	0.19162	1.20169	0.181576	1.11674	0.168758	1.77819	0.185507	0	1	1	1	994	0.000910392	0.00106921	0.000948503	0.0022319	0.00255144	0.00200216	0.00107693	0.00113623	0.00160643	0.00437802	0.00424095	0.00610927
NSP_RS06440	NSP14280	RNA polymerase sigma factor SigF	0.537012	0.282348	0.89392	0.284343	0.12525	0.269902	0.485552	0.28412	0	0	0	0	995	0.000334533	0.000455756	0.000355132	0.000415139	0.00042111	0.000481506	0.000469025	0.000363243	0.000643467	0.000477684	0.000917203	0.000930037
NSP_RS06445	NSP14310	photosystem II manganese-stabilizing polypeptide	-0.382198	0.131873	0.134469	0.11915	0.0291415	0.14981	0.551274	0.097022	0	0	0	0	996	0.041878	0.0542918	0.0580903	0.0613396	0.0592843	0.0481747	0.0341745	0.0350505	0.0359982	0.0617049	0.0542453	0.0596263
NSP_RS06450	NSP14320	hypothetical protein	-0.0753526	0.175257	-0.310696	0.147538	0.23315	0.162213	0.0037075	0.162192	0	0	0	0	997	0.0033912	0.00310185	0.00293838	0.00414955	0.00400355	0.00375399	0.0024787	0.00267759	0.0028352	0.00319442	0.00292077	0.00300277
NSP_RS06455	NSP14330	FtsQ-type POTRA domain-containing protein	-0.352689	0.151719	0.599524	0.146054	0.250803	0.162247	1.20912	0.13062	0	0	0	1	998	0.00339936	0.00459949	0.00403689	0.00550195	0.00574586	0.00408847	0.00285818	0.00282316	0.00263954	0.00726217	0.00685711	0.007848
NSP_RS06460	NSP14340	cell division protein FtsZ	0.0621469	0.134252	-0.0749228	0.101536	0.0720119	0.143932	-0.0592989	0.0988206	0	0	0	0	998	0.0161648	0.0120539	0.012762	0.0156958	0.0151403	0.0153727	0.0125367	0.0119798	0.0136506	0.0146508	0.0130131	0.0140114
NSP_RS06465	NSP14350	glutathione synthase	0.00504907	0.126465	-0.177394	0.114861	0.0395958	0.130436	-0.13732	0.111065	0	0	0	0	999	0.00555274	0.0049336	0.00477529	0.00597801	0.00569635	0.00516575	0.00429704	0.0045794	0.00478002	0.00491561	0.00443954	0.00477751
NSP_RS06470	NSP14360	glutaredoxin 3	0.00623555	0.134117	-0.55896	0.140699	-0.179696	0.14767	-0.740216	0.125731	0	0	0	0	999	0.013313	0.0120147	0.0116597	0.0119048	0.0105231	0.0125145	0.010716	0.01107	0.011306	0.00736761	0.0079347	0.00727375
NSP_RS06475	NSP14370	GTPase HflX	0.137938	0.152178	0.330415	0.132024	-0.409188	0.131454	-0.210573	0.150783	0	0	0	0	1000	0.00542268	0.00517796	0.00499957	0.004411	0.00470553	0.00351244	0.00552774	0.00554438	0.00408676	0.00481605	0.00552472	0.00469179
NSP_RS06480	NSP14380	UPF0175 family protein	0.207822	0.285503	-0.105485	0.254102	0.188827	0.257102	-0.120039	0.281787	0	0	0	0	1001	0.00120899	0.00117072	0.0011518	0.00143257	0.00159907	0.00130011	0.000871561	0.00139783	0.00138943	0.00139065	0.0015067	0.000904466
NSP_RS06485	NSP14390	tetratricopeptide repeat protein	0.175209	0.173878	-0.0120978	0.191113	-0.129151	0.161149	-0.31116	0.193235	0	0	0	0	1001	0.00102316	0.000927944	0.0010488	0.000934202	0.00103255	0.00098591	0.000833751	0.000951397	0.00126794	0.00105001	0.00108975	0.000641744
NSP_RS06490	NSP14400	ATP-binding protein	0.123448	0.129717	-0.134899	0.135429	-0.338944	0.133646	-0.59163	0.128022	0	0	0	0	1001	0.00256615	0.00261166	0.00244874	0.00218452	0.00203994	0.00222282	0.00245074	0.00228961	0.00265582	0.00211309	0.00185317	0.00162191
NSP_RS06495	NSP14410	7%2C8-didemethyl-8-hydroxy-5-deazariboflavin synthase subunit CofG	-0.254815	0.202642	-0.543788	0.231719	-0.540538	0.192119	-0.823333	0.236771	0	0	0	0	1002	0.00118808	0.00091529	0.00112919	0.000787401	0.00074005	0.000866586	0.000885039	0.000863191	0.000657485	0.000487383	0.000700233	0.000372573
NSP_RS06500	NSP14420	photosystem II q(b) protein	-0.741369	0.368625	0.79007	0.226044	-0.530688	0.460907	1.00621	0.123634	0	0	0	1	1003	0.082468	0.212674	0.204609	0.155027	0.144265	0.0724329	0.0861734	0.0783131	0.101599	0.199483	0.180347	0.225547
NSP_RS06505	NSP14430	ABC transporter ATP-binding protein/permease	-0.559465	0.147422	0.011528	0.132231	-0.125917	0.140132	0.451046	0.138519	0	0	0	0	1004	0.00156336	0.00151551	0.00135764	0.00147647	0.00157931	0.0013088	0.000858546	0.00089535	0.000924207	0.00144161	0.00128073	0.00144877
NSP_RS06510	NSP14440	ROK family protein	-0.25008	0.274362	-0.168508	0.228965	0.196925	0.23824	0.282087	0.265091	0	0	0	0	1005	0.000361017	0.000469456	0.000393073	0.00046491	0.000574118	0.000453024	0.000268216	0.000271195	0.000375757	0.000512259	0.000380306	0.000362961
NSP_RS06515	NSP14450	phosphopantetheine-binding protein	-0.282194	0.221062	-0.29259	0.207004	-0.186441	0.20507	-0.191274	0.224216	0	0	0	0	1006	0.0007908	0.000936832	0.000973324	0.000835563	0.000790344	0.000904439	0.000635901	0.000715555	0.000611429	0.000687335	0.000565609	0.000716904
NSP_RS06520	NSP14460	hypothetical protein	-0.187316	0.196747	0.0189042	0.15183	-0.298542	0.198067	-0.0873958	0.162802	0	0	0	0	1006	0.00281456	0.00358236	0.00462675	0.00319595	0.00292981	0.00345124	0.00220599	0.00322921	0.00322461	0.00300764	0.0031775	0.00305255
NSP_RS06525	NSP14470	phosphoribulokinase	-0.354915	0.156782	-0.249796	0.150584	-0.456034	0.186705	-0.346194	0.113043	0	0	0	0	1007	0.0142215	0.0157395	0.0213917	0.0112001	0.0129157	0.0159099	0.0123534	0.0121816	0.0111012	0.0107382	0.0111775	0.0101328
NSP_RS06530	NSP14490	peptide ligase PGM1-related protein	-0.310825	0.146383	0.09833	0.135131	-0.289979	0.147814	0.12453	0.133165	0	0	0	0	1008	0.00154954	0.00170339	0.00190795	0.0013675	0.00159401	0.0015623	0.00113259	0.00126262	0.00131315	0.00151368	0.00146804	0.00161639
NSP_RS06535	NSP14500	hypothetical protein	-0.201749	0.164638	-0.104824	0.17304	-0.954803	0.161653	-0.852594	0.173872	0	0	0	0	1009	0.00863347	0.00947303	0.00764808	0.00476804	0.00497917	0.00445393	0.00609234	0.00746666	0.00624406	0.00412401	0.00484367	0.00354867
NSP_RS06540	NSP14530	aromatic ring-hydroxylating dioxygenase subunit alpha	0.238749	0.27356	-0.170709	0.301613	-0.363093	0.283373	-0.766729	0.287086	0	0	0	0	1010	0.00032339	0.000283611	0.000279027	0.000258707	0.000200369	0.000278614	0.000283945	0.000323906	0.000327736	0.000255572	0.000219001	0.000148429
NSP_RS06545	NSP14540	aromatic ring-hydroxylating dioxygenase subunit alpha	-0.284462	0.371961	0.204366	0.320151	-0.0913107	0.323063	0.398711	0.36882	0	0	0	0	1010	0.000183675	0.000233483	0.000179297	0.000209593	0.000221851	0.000163464	0.000120918	0.000106978	0.000211472	0.000235141	0.000271528	0.000139398
NSP_RS06550	NSP14550	oxygen-dependent coproporphyrinogen oxidase	0.661972	0.232593	-0.123195	0.25013	0.346889	0.230344	-0.431871	0.241246	0	0	0	0	1011	0.000452619	0.000352361	0.000443527	0.000508184	0.000672383	0.000545567	0.000594079	0.000522666	0.000666444	0.000560126	0.000631762	0.000307092
NSP_RS06555	NSP14570	hypothetical protein	0.548683	0.324238	0.00469705	0.296481	0.330301	0.30783	-0.20875	0.309658	0	0	0	0	1012	0.000289479	0.00033598	0.000282578	0.000350971	0.000480763	0.000386437	0.000440697	0.000325161	0.000405741	0.000389595	0.000497603	0.000265948
NSP_RS06560	NSP14580	FAD-binding protein	0.366527	0.280114	-0.145529	0.276753	0.0356341	0.274335	-0.470733	0.280361	0	0	0	0	1013	0.000258182	0.000154302	0.000204875	0.000226265	0.000239498	0.000225877	0.000229745	0.000221737	0.000273158	0.00022078	0.000248681	0.000121656
NSP_RS06565	NSP14590	ABC exporter membrane fusion protein	0.136081	0.17258	-0.250454	0.164921	-0.184959	0.168712	-0.565807	0.168793	0	0	0	0	1013	0.00116348	0.00110857	0.000969062	0.00109783	0.00107401	0.00088881	0.00115157	0.00095089	0.00105854	0.00091361	0.000828558	0.000695609
NSP_RS06570	NSP14600	ABC transporter permease DevC	-0.0336167	0.2356	0.00931954	0.213069	0.1494	0.222056	0.196946	0.225226	0	0	0	0	1013	0.000454545	0.000593622	0.000482686	0.000737002	0.000571259	0.000495766	0.000415148	0.000534853	0.000358439	0.000683773	0.000570671	0.00046803
NSP_RS06575	NSP14610	efflux RND transporter periplasmic adaptor subunit	0.400023	0.157068	1.1512	0.156693	0.0426491	0.178478	0.801034	0.129384	0	1	0	0	1014	0.0011698	0.00130291	0.0010362	0.00127635	0.00158431	0.0010185	0.00133076	0.00125583	0.00152547	0.00262351	0.00286628	0.00264697
NSP_RS06580	NSP14620	serine hydrolase	-0.276144	0.129015	0.0556736	0.136295	-0.191027	0.148881	0.147583	0.11025	0	0	0	0	1015	0.00606924	0.0064999	0.00525186	0.00535315	0.00671919	0.00469879	0.00431047	0.00412455	0.00464139	0.00585662	0.00526445	0.00537105
NSP_RS06585	NSP14630	C40 family peptidase	-0.181534	0.162095	0.309575	0.209636	-0.334057	0.213721	0.167366	0.147041	0	0	0	0	1016	0.00233202	0.00283653	0.00226812	0.00183014	0.00298649	0.00153715	0.00200171	0.00181265	0.00198036	0.00273764	0.00238015	0.00230629
NSP_RS06590	NSP14640	glycosyltransferase family 2 protein	0.215719	0.126585	-0.084233	0.107601	0.40806	0.131403	0.113698	0.103878	0	0	0	0	1016	0.00653676	0.00563909	0.00550535	0.00801238	0.00836877	0.00877246	0.00565865	0.00582201	0.00687509	0.00751594	0.00784611	0.007186
NSP_RS06595	NSP14650	MFS transporter	-0.271501	0.151357	0.367833	0.148565	-0.0478931	0.156103	0.598027	0.139898	0	0	0	0	1016	0.0021661	0.00268811	0.00214664	0.00221827	0.00290624	0.0021293	0.00170008	0.00147793	0.00197676	0.00282775	0.00281481	0.00320345
NSP_RS06600	NSP14660	tRNA-Arg	-0.157965	0.79351	-0.242938	0.583935	0.683422	0.64757	0.603987	0.724833	0	0	0	0	1017	0.000614705	0.000422245	0.000478062	0.000908117	0.00134572	0.000435846	0.000419129	0.000529729	0.000254959	0.000919542	0.000787961	0.000406891
NSP_RS06605	NSP14670	cyclic pyranopterin monophosphate synthase MoaC	-0.0228155	0.222745	0.0217928	0.182111	-0.124188	0.21244	-0.0740851	0.199442	0	0	0	0	1018	0.00159879	0.00152924	0.00106691	0.00129335	0.00142544	0.00139505	0.00132308	0.00119778	0.00112303	0.00137467	0.00133689	0.00125458
NSP_RS06610	NSP14690	2TM domain-containing protein	-0.139151	0.191526	0.298033	0.156143	0.0541261	0.205424	0.497989	0.145574	0	0	0	0	1019	0.00549082	0.0100117	0.00787061	0.00862148	0.0102285	0.00705057	0.00661184	0.00571286	0.00636211	0.00954276	0.00969307	0.0108536
NSP_RS06615	NSP14700	DUF3181 family protein	0.532834	0.132275	0.114698	0.10371	0.528868	0.122148	0.116462	0.117734	0	0	0	0	1020	0.0189061	0.0179657	0.019646	0.0280764	0.0289128	0.0304156	0.0209531	0.0225051	0.0298879	0.0304496	0.0302553	0.029233
NSP_RS06620	NSP14710	hypothetical protein	0.558801	0.158108	0.353104	0.127688	0.501051	0.155298	0.301039	0.131617	0	0	0	0	1021	0.00578617	0.00722893	0.00652609	0.00984995	0.00945165	0.0101323	0.00778929	0.00798319	0.00982115	0.012259	0.0115672	0.0119271
NSP_RS06625	NSP14720	hypothetical protein	0.377916	0.172709	0.260223	0.123609	0.354385	0.149696	0.242784	0.152985	0	0	0	0	1022	0.00655315	0.00663595	0.00767239	0.00921528	0.0096342	0.00977105	0.0068051	0.00694683	0.0106674	0.0112497	0.011126	0.0101955
NSP_RS06630	NSP14730	DUF4281 domain-containing protein	0.024022	0.129625	-0.251313	0.106396	-0.0735701	0.126812	-0.34315	0.113257	0	0	0	0	1023	0.0146006	0.0122611	0.0133595	0.0138513	0.013791	0.0134046	0.012367	0.0121239	0.0119013	0.0117325	0.0102923	0.0107354
NSP_RS06635	NSP14740	cobalamin biosynthesis protein CobW	-0.0886286	0.126733	0.183102	0.100395	-0.117903	0.118509	0.159649	0.112335	0	0	0	0	1023	0.00843345	0.00781403	0.00735398	0.00764318	0.00789206	0.00777657	0.00656213	0.00692118	0.00621649	0.00826584	0.00855125	0.00830844
NSP_RS06640	NSP14770	heme oxygenase (biliverdin-producing)	-0.0605294	0.123968	-0.294214	0.174981	-1.11572	0.181146	-1.34522	0.106805	0	0	-1	-1	1024	0.0393887	0.0334832	0.0392054	0.0170579	0.0149504	0.0231481	0.0304965	0.0342139	0.0309055	0.0139336	0.0146112	0.0143516
NSP_RS06645	NSP14780	phosphoglucosamine mutase	0.1595	0.128044	0.140794	0.103827	0.0435949	0.128547	0.0307624	0.105825	0	0	0	0	1025	0.00358223	0.0030334	0.00329029	0.00349461	0.00388251	0.00359968	0.00315841	0.00310832	0.00362481	0.00390563	0.00381778	0.00376119
NSP_RS06650	NSP14790	hormogonium polysaccharide biosynthesis protein HpsL	-0.0485527	0.129543	0.279861	0.112049	-0.00179519	0.127795	0.332353	0.113141	0	0	0	0	1026	0.00252843	0.00295418	0.00271864	0.00301385	0.00315563	0.00260367	0.00204891	0.00235675	0.00266424	0.0035129	0.00326295	0.00332122
NSP_RS06655	NSP14800	hormogonium polysaccharide biosynthesis glycosyltransferase HpsN	-0.299335	0.137291	-0.0806036	0.114722	-0.0590642	0.128388	0.164881	0.124345	0	0	0	0	1026	0.00404737	0.00467152	0.00454378	0.0047746	0.00476382	0.00409651	0.00328809	0.00326866	0.00298102	0.00409248	0.00425315	0.00388268
NSP_RS06660	NSP14820	hormogonium polysaccharide biosynthesis glycosyltransferase HpsO	0.195187	0.1801	-0.506274	0.174514	0.0368761	0.210194	-0.659876	0.144068	0	0	0	0	1026	0.00180047	0.00136741	0.00111589	0.00144943	0.00137047	0.00188072	0.00144105	0.00142363	0.00151193	0.00109165	0.00108256	0.000981846
NSP_RS06665	NSP14830	hormogonium polysaccharide biosynthesis glycosyltransferase HpsP	0.113904	0.18958	-0.387438	0.175497	0.101401	0.182548	-0.394084	0.183238	0	0	0	0	1026	0.00089841	0.000768564	0.000702131	0.000826471	0.000983406	0.00092463	0.000657666	0.000791314	0.000848133	0.000781777	0.000626448	0.000574617
NSP_RS26230	NSP14810	hypothetical protein	0.101178	0.379429	-0.336842	0.374443	-0.0164261	0.351185	-0.451109	0.400955	0	0	0	0	1026	0.00112818	0.00122959	0.000982683	0.00107334	0.00123491	0.00120947	0.000861543	0.00114333	0.00117918	0.00107396	0.0010798	0.000470468
NSP_RS06670	NSP14850	peroxiredoxin	-0.498377	0.116265	-0.0673132	0.110056	0.235573	0.124741	0.672417	0.0970958	0	0	0	0	1027	0.0307627	0.0357937	0.0351219	0.0437803	0.0478882	0.0368356	0.0210289	0.0219004	0.0209633	0.0394879	0.0386395	0.0380144
NSP_RS06675	NSP14860	Uma2 family endonuclease	0.440726	0.175316	-0.159417	0.167226	-0.171831	0.1736	-0.766542	0.16944	0	0	0	0	1028	0.0017551	0.00179821	0.00166905	0.00161971	0.00160501	0.00173117	0.00172309	0.00223808	0.00237046	0.00141697	0.00143973	0.00136396
NSP_RS06680	NSP14870	Uma2 family endonuclease	0.494478	0.212358	-0.236335	0.216956	0.062004	0.221762	-0.662248	0.205425	0	0	0	0	1028	0.000850564	0.00114515	0.00100018	0.000961684	0.00106759	0.00128335	0.0010961	0.00131351	0.00131706	0.000885258	0.00104022	0.000748808
NSP_RS06685	NSP14900	cysteine synthase A	-0.0896294	0.140093	-0.0795363	0.115406	0.0327266	0.129576	0.0493013	0.128733	0	0	0	0	1029	0.00447839	0.00386583	0.00436962	0.00470679	0.00468388	0.00458396	0.00339332	0.00310233	0.00421516	0.00417461	0.00399459	0.00438719
NSP_RS06690	NSP14910	(2Fe-2S) ferredoxin domain-containing protein	-0.0378716	0.298335	0.774069	0.224519	-0.0248869	0.265915	0.794203	0.257626	0	0	0	0	1030	0.000897665	0.000875767	0.000934877	0.00100902	0.00100395	0.000852322	0.000745118	0.000588588	0.00104816	0.00163474	0.0014981	0.00151454
NSP_RS06695	NSP14920	DUF5331 domain-containing protein	0.0437435	0.162558	0.411213	0.133105	0.343477	0.14686	0.717155	0.146485	0	0	0	0	1031	0.00167	0.0017359	0.00178785	0.00247125	0.00250106	0.00210162	0.00144239	0.0013994	0.0019577	0.00285355	0.00295377	0.00310812
NSP_RS06700	NSP14930	M48 family metallopeptidase	-0.100258	0.131889	0.264295	0.107148	0.089814	0.123892	0.460141	0.115319	0	0	0	0	1031	0.00236039	0.00257734	0.00262849	0.0028214	0.00311764	0.00269593	0.00183489	0.00206473	0.00240638	0.00334879	0.00324352	0.0032418
NSP_RS06705	NSP14940	COP23 domain-containing protein	0.438624	0.120336	-0.0389377	0.100477	0.614888	0.115098	0.142885	0.105334	0	0	0	0	1032	0.00623804	0.00686284	0.00665482	0.0111133	0.0110189	0.0102592	0.0070927	0.00788051	0.00890939	0.0102461	0.00965959	0.0100172
NSP_RS06710	NSP14950	aminodeoxychorismate synthase	0.15597	0.156448	-0.0699334	0.136953	-0.123965	0.150894	-0.344347	0.14467	0	0	0	0	1033	0.00101265	0.000917167	0.000818767	0.000913978	0.000898566	0.000892189	0.000890142	0.000975933	0.000852449	0.000787155	0.000893111	0.000766978
NSP_RS06715	NSP14960	single-stranded DNA-binding protein	0.235768	0.16547	0.00390239	0.148488	0.249218	0.171494	0.02307	0.142997	0	0	0	0	1034	0.00243233	0.00337481	0.00320168	0.0042673	0.00376186	0.00338743	0.00310444	0.00293452	0.0033553	0.00364018	0.00334194	0.00388289
NSP_RS06720	NSP14970	FAD-dependent oxidoreductase	0.088186	0.15063	-0.264285	0.138569	-0.0970257	0.149162	-0.444073	0.139911	0	0	0	0	1035	0.00165381	0.00198133	0.00180672	0.00190027	0.00197485	0.00156979	0.00158798	0.00186762	0.00166521	0.00145771	0.00147674	0.00136101
NSP_RS06725	NA	IS200/IS605 family transposase	0.173515	0.208677	-0.0810076	0.160631	0.543251	0.188371	0.293644	0.182269	0	0	0	0	1036	0.00174266	0.00185336	0.00143634	0.00245897	0.00272758	0.00263518	0.0015158	0.00180772	0.00170228	0.00254262	0.0022895	0.00218844
NSP_RS06730	NA	transposase	-0.308347	0.289261	0.429139	0.192545	0.333562	0.24799	1.07166	0.2378	0	0	0	1	1036	0.000880845	0.0016249	0.00135716	0.00190774	0.00191017	0.0013363	0.0010907	0.00102261	0.000579037	0.00238897	0.00200494	0.00217546
NSP_RS06735	NSP14990	trypsin-like peptidase domain-containing protein	0.216212	0.179626	0.208701	0.196973	0.260197	0.213917	0.261601	0.15375	0	0	0	0	1037	0.000643481	0.000793875	0.000594603	0.000752997	0.00118629	0.000672367	0.000646578	0.000674188	0.000768198	0.000934954	0.00095388	0.000956261
NSP_RS06740	NSP15000	IS200/IS605 family accessory protein TnpB-related protein	-0.49774	0.188646	0.60188	0.175481	0.0245693	0.207226	1.13158	0.151296	0	0	0	1	1038	0.00116876	0.00178763	0.00156341	0.00184405	0.00189342	0.00118005	0.000948317	0.0008541	0.0010277	0.00231419	0.0023305	0.00240601
NSP_RS06745	NSP15010	ABC transporter ATP-binding protein	-0.164478	0.274357	0.775024	0.259224	-0.143932	0.286283	0.801836	0.241922	0	0	0	0	1039	0.000275777	0.000305389	0.000262049	0.000295558	0.000362241	0.000164249	0.000227352	0.000199629	0.000240204	0.00043913	0.000414922	0.000470468
NSP_RS06750	NSP15020	Rpn family recombination-promoting nuclease/putative transposase	0.433605	0.271078	0.0576051	0.217168	0.367942	0.246031	-0.00126785	0.244119	0	0	0	0	1039	0.00036349	0.000344801	0.000379612	0.000483292	0.000519679	0.000508089	0.000354059	0.00039379	0.000581516	0.000480193	0.000532503	0.000481209
NSP_RS06755	NSP15030	DUF4351 domain-containing protein	0.499955	0.208144	0.235719	0.162497	0.553496	0.193304	0.294811	0.178533	0	0	0	0	1039	0.00235653	0.002518	0.0021511	0.00413542	0.00349141	0.00337885	0.0023006	0.00290051	0.00369737	0.00425996	0.00408187	0.00397054
NSP_RS06760	NSP15040	mannose-1-phosphate guanyltransferase	0.0593008	0.13268	0.602167	0.13511	0.770203	0.155439	1.31929	0.103009	0	0	0	1	1040	0.00207874	0.00260693	0.00263821	0.00491582	0.00493051	0.00355812	0.00206954	0.00216383	0.00257005	0.0069027	0.0061227	0.00624761
NSP_RS06765	NSP15050	hypothetical protein	0.288966	0.139633	-0.222148	0.153509	-0.132987	0.160199	-0.639715	0.130801	0	0	0	0	1041	0.0195288	0.0175217	0.0190518	0.0173952	0.0160415	0.0212666	0.0166385	0.0211108	0.0237311	0.0156906	0.0140711	0.0149374
NSP_RS06770	NSP15060	SH3 domain-containing protein	0.158988	0.161699	0.196821	0.14188	-0.12462	0.151795	-0.080924	0.151304	0	0	0	0	1042	0.00374427	0.00367018	0.00367243	0.00366403	0.00397995	0.0032867	0.00324925	0.00332266	0.00453705	0.00399145	0.00424206	0.00363829
NSP_RS06775	NSP15070	YciI family protein	0.103654	0.149574	-0.800888	0.150762	-0.317027	0.15693	-1.21577	0.143763	0	0	0	-1	1043	0.0184756	0.0142548	0.0139287	0.0127022	0.0133336	0.0141659	0.0144435	0.0133126	0.0171282	0.00836931	0.00782536	0.00575631
NSP_RS06780	NSP15080	phenylalanine--tRNA ligase subunit beta	-0.16754	0.112276	0.0969969	0.107979	-0.459271	0.114798	-0.188701	0.102926	0	0	0	0	1044	0.00706361	0.0067954	0.00621535	0.00518756	0.00569048	0.00479332	0.00526697	0.00518842	0.00543767	0.00525559	0.00508559	0.0055324
NSP_RS06785	NSP15090	Rpn family recombination-promoting nuclease/putative transposase	0.268927	0.152841	0.0168889	0.166615	-0.161004	0.181788	-0.409456	0.135235	0	0	0	0	1045	0.00341657	0.00245325	0.00309499	0.0026852	0.00255802	0.00335753	0.00290261	0.00338002	0.0034024	0.00318732	0.00239804	0.00271496
NSP_RS06790	NSP15100	hypothetical protein	0.26557	0.20606	-0.291109	0.216239	0.0706874	0.221478	-0.479644	0.198804	0	0	0	0	1045	0.00175351	0.00203899	0.00179691	0.00190224	0.00171241	0.00261093	0.00192821	0.00161778	0.00244572	0.0017347	0.00161113	0.00151346
NSP_RS06795	NSP15110	DUF4145 domain-containing protein	-0.0505335	0.225331	-0.302502	0.191809	0.112566	0.221747	-0.134235	0.202589	0	0	0	0	1046	0.00121731	0.000746005	0.000896597	0.00106447	0.00105815	0.00122613	0.000811701	0.000831514	0.000844595	0.000945795	0.000749612	0.000891686
NSP_RS06800	NSP15130	homocysteine biosynthesis protein	0.388293	0.179114	-0.130982	0.197341	0.202335	0.181313	-0.310738	0.187036	0	0	0	0	1047	0.00103306	0.000979223	0.000786146	0.00100514	0.00134359	0.00110817	0.000934443	0.00104533	0.00129811	0.000993991	0.001257	0.000739881
NSP_RS06805	NSP15140	hypothetical protein	0.556671	0.156226	0.0595415	0.127739	0.00906459	0.133577	-0.482087	0.151969	0	0	0	0	1048	0.00286632	0.00284246	0.00267907	0.00285586	0.00305154	0.00313107	0.00306095	0.00318179	0.00484499	0.00281579	0.00315131	0.00297916
NSP_RS06810	NSP15170	tetratricopeptide repeat protein	-0.0985241	0.11959	0.0812027	0.11933	-0.482282	0.128377	-0.29673	0.106824	0	0	0	0	1049	0.0075407	0.00729906	0.00684189	0.00534394	0.0063767	0.00496081	0.00571617	0.0061721	0.006128	0.00561597	0.00558694	0.00550646
NSP_RS06815	NSP15180	TMEM165/GDT1 family protein	-0.152898	0.139521	-0.299376	0.135576	-0.183576	0.140604	-0.324347	0.132684	0	0	0	0	1050	0.00432164	0.00514841	0.00441776	0.0040976	0.00437195	0.00457306	0.00356805	0.00368416	0.00381941	0.00349032	0.00364498	0.00293756
NSP_RS06820	NA	SgcJ/EcaC family oxidoreductase	-0.356091	0.115609	0.279607	0.10527	0.282567	0.127635	0.923323	0.0907581	0	0	0	0	1051	0.058331	0.0642589	0.070823	0.0892032	0.0787772	0.0837042	0.0421187	0.0460503	0.0463487	0.101087	0.0933993	0.0959124
NSP_RS06825	NSP15210	succinate dehydrogenase/fumarate reductase flavoprotein subunit	0.519668	0.127682	-0.0817555	0.117712	-0.0106692	0.12847	-0.606575	0.116448	0	0	0	0	1052	0.00408777	0.00339946	0.00372601	0.00383837	0.0040958	0.00402038	0.00435707	0.00450074	0.00554107	0.00367294	0.00395176	0.00311032
NSP_RS06830	NSP15230	hypothetical protein	0.481592	0.143965	-0.685418	0.21761	-0.357111	0.21539	-1.52009	0.136576	0	0	0	-1	1053	0.015694	0.0158851	0.0190233	0.0109043	0.0117657	0.0194124	0.0173609	0.0200191	0.0260459	0.00807294	0.00920884	0.00771686
NSP_RS06835	NA	Mo-dependent nitrogenase C-terminal domain-containing protein	-0.639091	0.458417	0.841735	0.145408	1.07687	0.414563	2.56487	0.168766	0	0	1	1	1054	0.00445649	0.0097324	0.0123721	0.01893	0.0224859	0.018629	0.00402524	0.00439125	0.00690757	0.0367949	0.0278269	0.0372672
NSP_RS06840	NSP15240	cupin domain-containing protein	-0.493757	0.171039	0.311749	0.139701	1.18224	0.151058	1.99389	0.154783	0	0	1	1	1054	0.00890245	0.00927083	0.0121809	0.0238279	0.0263419	0.0238646	0.00704382	0.00623179	0.00583977	0.0317458	0.0238742	0.0315162
NSP_RS06845	NSP15250	pentapeptide repeat-containing protein	0.244432	0.195035	-0.271426	0.152894	0.26745	0.193523	-0.242395	0.163555	0	0	0	0	1055	0.00152767	0.00114508	0.0010013	0.0016977	0.00153077	0.00153153	0.0012515	0.0011462	0.00151156	0.00127338	0.00131091	0.00116214
NSP_RS25175	NA	transposase family protein	0.182917	0.187121	0.0133794	0.165842	0.13532	0.181684	-0.0285329	0.171727	0	0	0	0	1056	0.00108426	0.000968058	0.000895309	0.00115889	0.00110719	0.00120631	0.00093776	0.000965733	0.00108807	0.00126768	0.00103748	0.00102839
NSP_RS06860	NSP15280	DUF559 domain-containing protein	-0.276558	0.590532	-0.12247	0.557505	-0.398391	0.532648	-0.240668	0.623123	0	0	0	0	1057	0.000313928	0.000402526	0.000375983	0.000227248	0.000309265	0.000342782	0.000187292	0.000416618	0.000182289	0.000328725	0.000219089	0.000218188
NSP_RS06865	NSP15290	creatininase family protein	0.294087	0.166968	-0.134406	0.144776	0.0692734	0.158336	-0.354271	0.154434	0	0	0	0	1057	0.00169635	0.00206355	0.00169542	0.00195215	0.0021425	0.00200338	0.00206563	0.00173173	0.00212158	0.00187154	0.00184737	0.00155185
NSP_RS06870	NSP15300	phosphate ABC transporter substrate-binding protein	0.421189	0.16042	0.129594	0.135203	0.386757	0.153029	0.101293	0.14345	0	0	0	0	1058	0.00171213	0.00150721	0.00168763	0.00252841	0.00223615	0.0021373	0.00184948	0.00167441	0.00238191	0.00230278	0.0024247	0.00244155
NSP_RS06875	NSP15330	ACT domain-containing protein	-0.0130596	0.139266	0.685476	0.169056	-0.0809072	0.166232	0.623363	0.136811	0	0	0	0	1059	0.00195136	0.00211749	0.00175866	0.00231244	0.00204399	0.00154776	0.00160982	0.00166149	0.00186365	0.00275971	0.00285309	0.00336358
NSP_RS06880	NSP15340	cytochrome c	-0.0902235	0.134428	0.405111	0.146305	0.266839	0.152327	0.768205	0.123039	0	0	0	0	1060	0.00816188	0.00902666	0.00786775	0.0126337	0.0104136	0.00920275	0.00663733	0.00712917	0.00711913	0.0149454	0.0122147	0.0133889
NSP_RS06885	NSP15350	cytochrome b6-f complex subunit PetG	-0.747225	0.456966	0.251742	0.265602	-0.315241	0.51599	0.691394	0.210427	0	0	0	0	1061	0.00860741	0.0231148	0.0163849	0.0153854	0.0186563	0.00752561	0.0061895	0.00742736	0.0120815	0.013403	0.0142647	0.0187527
NSP_RS06890	NSP15380	gas vesicle structural protein GvpA	-1.10595	0.347349	0.821491	0.220427	0.202852	0.40285	2.13714	0.135688	-1	0	0	1	1062	1.10321	2.66754	2.32329	2.2791	3.6072	1.67534	0.905984	0.806612	0.790141	3.86004	3.87726	4.79964
NSP_RS06895	NSP15390	gas vesicle structural protein GvpA	-0.385993	0.149773	0.863129	0.150128	0.760566	0.166085	2.01521	0.133359	0	0	0	1	1062	0.599981	0.879761	0.945996	1.57131	1.51216	1.31883	0.516244	0.563826	0.571293	2.44969	2.13992	2.97939
NSP_RS06900	NSP15400	gas vesicle protein GvpC	-0.162583	0.119037	0.647033	0.125798	0.799797	0.130981	1.61477	0.111615	0	0	0	1	1062	0.992703	1.12239	1.28145	2.22029	2.02947	2.079	0.853588	0.89174	0.957962	3.26894	2.72723	3.4068
NSP_RS06905	NSP15410	gas vesicle protein GvpN	0.0145233	0.11171	0.640691	0.135364	0.36157	0.123328	0.993249	0.119484	0	0	0	0	1063	0.129178	0.139657	0.155224	0.210781	0.189741	0.183048	0.119667	0.129316	0.132444	0.285748	0.251378	0.324656
NSP_RS06910	NSP15420	gas vesicle protein	-0.152853	0.110708	0.568619	0.130229	0.407217	0.108469	1.13434	0.123689	0	0	0	1	1064	0.074514	0.0847861	0.0822927	0.118401	0.113877	0.110657	0.0580064	0.0681893	0.0672697	0.163664	0.138507	0.179799
NSP_RS06915	NSP15430	gas vesicle protein K	-0.134418	0.133903	0.027971	0.127422	0.670959	0.135913	0.839137	0.12605	0	0	0	0	1065	0.053943	0.0436326	0.0456016	0.0808575	0.0770968	0.0861596	0.0375521	0.0424203	0.0359081	0.0806975	0.0701938	0.0854572
NSP_RS06920	NSP15440	GvpL/GvpF family gas vesicle protein	0.0340027	0.171874	-0.16704	0.154783	0.603653	0.200423	0.408576	0.12711	0	0	0	0	1065	0.0645096	0.0398483	0.0381933	0.0763784	0.0694511	0.0860157	0.0417412	0.0446382	0.0436282	0.0665935	0.0553713	0.0741879
NSP_RS06925	NSP15450	gas vesicle protein GvpG	0.0770846	0.123081	-0.0805409	0.142258	0.358678	0.148438	0.206268	0.114271	0	0	0	0	1066	0.0646295	0.0538836	0.0521745	0.0787207	0.0695826	0.0856998	0.0517453	0.0541066	0.054451	0.0717493	0.0622757	0.0763502
NSP_RS06930	NSP15460	hypothetical protein	0.0732744	0.109926	-0.254929	0.125131	-0.00996846	0.131683	-0.333005	0.0992264	0	0	0	0	1067	0.0669797	0.0668395	0.0669797	0.0697913	0.0642653	0.0789769	0.0628627	0.0634926	0.0612766	0.059565	0.0547411	0.0556816
NSP_RS06935	NSP15470	GvpL/GvpF family gas vesicle protein	-0.0977319	0.117008	-0.337152	0.137334	0.360023	0.147284	0.125834	0.101675	0	0	0	0	1068	0.032253	0.0277437	0.0268779	0.0373403	0.0365264	0.0453242	0.0227834	0.0235775	0.0260425	0.0315023	0.0273232	0.0309611
NSP_RS06940	NSP15480	ArsA family ATPase	-0.0768981	0.115519	0.0039613	0.122959	0.555869	0.124572	0.642553	0.112103	0	0	0	0	1069	0.0329157	0.0283473	0.0276487	0.0458262	0.0455484	0.0485842	0.023659	0.0236426	0.0279239	0.0453074	0.0395192	0.0483481
NSP_RS06945	NSP15490	AAA family ATPase	-0.459064	0.120913	0.333274	0.133527	0.317375	0.113614	1.11605	0.130858	0	0	0	1	1069	0.0346577	0.0393583	0.0368795	0.0488852	0.0554365	0.0439872	0.0259054	0.0224567	0.0231367	0.0596027	0.0514069	0.0656277
NSP_RS06950	NSP15500	bifunctional aconitate hydratase 2/2-methylisocitrate dehydratase	-0.166999	0.137793	0.613484	0.129339	-0.18861	0.162033	0.597859	0.0953288	0	0	0	0	1070	0.00440066	0.00638715	0.00585085	0.00522587	0.00612829	0.00431491	0.00418616	0.00435948	0.00462091	0.00742414	0.00757809	0.00765776
NSP_RS06955	NSP15510	DUF4351 domain-containing protein	0.484511	0.192958	-0.0345683	0.196336	-0.102253	0.196378	-0.615864	0.190083	0	0	0	0	1071	0.00229107	0.00220325	0.00235844	0.0022831	0.00212025	0.00243962	0.00258463	0.00266359	0.00335614	0.00241889	0.00224266	0.00168886
NSP_RS06960	NSP15520	DUF4351 domain-containing protein	0.42521	0.152665	-0.607487	0.140093	0.122961	0.156385	-0.904482	0.139459	0	0	0	0	1071	0.00261308	0.00210512	0.00235095	0.00272358	0.00257426	0.00296929	0.00237129	0.00280415	0.00336411	0.00185908	0.00167283	0.00163295
NSP_RS06965	NSP15530	GUN4 domain-containing protein	-0.16751	0.115315	-0.603169	0.123607	-0.199794	0.128312	-0.629018	0.105779	0	0	0	0	1072	0.00800628	0.00876653	0.00765275	0.00665399	0.008435	0.00769369	0.00619853	0.00625195	0.00689191	0.00521279	0.00463772	0.00438918
NSP_RS06970	NSP15540	hypothetical protein	0.156627	0.165798	-0.598335	0.178219	-0.47852	0.178962	-1.22916	0.165479	0	0	0	-1	1073	0.00344185	0.00270501	0.00300954	0.00226751	0.00216739	0.00262506	0.00309204	0.00277366	0.00327953	0.00155599	0.00136465	0.00152397
NSP_RS06975	NSP15550	2Fe-2S iron-sulfur cluster binding domain-containing protein	-0.0121812	0.12191	-0.115618	0.109447	-0.519417	0.127293	-0.617406	0.103753	0	0	0	0	1074	0.0192088	0.0227304	0.0225832	0.0152575	0.0163736	0.0165117	0.0181412	0.0188111	0.0199349	0.0143173	0.0144041	0.0134927
NSP_RS06980	NSP15560	hypothetical protein	0.159802	0.133833	-0.571212	0.161623	-0.572691	0.175399	-1.29792	0.109571	0	0	0	-1	1075	0.0515249	0.0427998	0.0393975	0.0254481	0.0328446	0.0379629	0.0401253	0.04704	0.0460333	0.0222426	0.0203923	0.019045
NSP_RS06985	NSP15570	hypothetical protein	0.177547	0.157628	-0.571007	0.187424	-0.570067	0.187872	-1.31276	0.152557	0	0	0	-1	1076	0.00724462	0.00603917	0.00541054	0.00359533	0.00462252	0.00527606	0.00586428	0.00680784	0.00615686	0.00296305	0.00323032	0.00244591
NSP_RS06990	NSP15580	hypothetical protein	0.136709	0.275339	-0.372271	0.269184	-0.362646	0.273438	-0.866303	0.276276	0	0	0	0	1077	0.000990877	0.00129269	0.00163084	0.00102469	0.00113507	0.00109796	0.0014023	0.00113986	0.00127118	0.000789703	0.000827079	0.000774103
NSP_RS06995	NSP15590	DUF3326 domain-containing protein	-0.0273737	0.155094	-0.254007	0.16939	-0.0288327	0.160564	-0.248416	0.158097	0	0	0	0	1078	0.00190983	0.00204396	0.00160772	0.00169106	0.00225081	0.00189579	0.00147797	0.00153119	0.00185126	0.00179481	0.00165468	0.0011945
NSP_RS07000	NSP15600	CPBP family intramembrane metalloprotease	0.280249	0.15382	-0.202419	0.137714	-0.121594	0.173739	-0.600023	0.119994	0	0	0	0	1078	0.00609148	0.00426484	0.00493237	0.00493487	0.00459764	0.00555553	0.00498558	0.00566443	0.00600167	0.00436475	0.00411091	0.00401211
NSP_RS07005	NSP15610	DUF4351 domain-containing protein	0.322469	0.149763	-0.259237	0.147218	-0.312779	0.142988	-0.888461	0.15252	0	0	0	0	1079	0.00379246	0.00327828	0.00356472	0.00285694	0.00304736	0.00328519	0.00317782	0.0038386	0.00494871	0.0026299	0.00208879	0.0025832
NSP_RS07010	NSP15620	phosphoribosylglycinamide formyltransferase	0.111086	0.155899	-0.0370716	0.136711	-0.0454942	0.147557	-0.188822	0.145284	0	0	0	0	1080	0.00262108	0.00328156	0.00288613	0.00293555	0.00316138	0.00298472	0.0024076	0.00273266	0.00331679	0.0029659	0.00301752	0.0024175
NSP_RS07015	NSP15630	sugar ABC transporter permease	-0.188377	0.166302	0.350858	0.17125	-0.0979972	0.185431	0.448392	0.147162	0	0	0	0	1081	0.0018935	0.00266879	0.00255899	0.00214859	0.00300008	0.00198928	0.00176704	0.00168	0.00210702	0.00307898	0.00247546	0.00304684
NSP_RS07030	NSP15660	hypothetical protein	-0.2041	0.30245	-0.110598	0.263423	0.00129408	0.293741	0.100773	0.277515	0	0	0	0	1082	0.00115932	0.00151585	0.00202626	0.00119888	0.0019369	0.0019079	0.00120131	0.00103061	0.00141724	0.00156828	0.00152084	0.00134293
NSP_RS23940	NA	response regulator	-0.208261	0.21484	-0.325534	0.170412	0.172609	0.210971	0.0604479	0.182588	0	0	0	0	1082	0.00206377	0.0022963	0.00337981	0.00271625	0.0034352	0.00323373	0.00207584	0.00193428	0.00195602	0.00220813	0.00241467	0.00248941
NSP_RS07035	NSP15670	lipoate--protein ligase family protein	-0.167591	0.123893	-0.310869	0.11147	-0.159665	0.120387	-0.297563	0.113962	0	0	0	0	1083	0.0111067	0.0120614	0.012168	0.0104772	0.0115057	0.0118731	0.00956621	0.00951627	0.00880708	0.00913525	0.0088965	0.00791736
NSP_RS07040	NSP15680	YbjN domain-containing protein	0.236769	0.114236	-0.0645035	0.101429	0.183811	0.121419	-0.112077	0.09407	0	0	0	0	1084	0.0253684	0.0225221	0.0230401	0.0302834	0.0277836	0.0282831	0.0242723	0.0241063	0.0261033	0.0272687	0.0255275	0.0256707
NSP_RS07045	NSP15700	FHA domain-containing protein	0.501841	0.123418	0.445493	0.117831	0.427254	0.128395	0.376513	0.109733	0	0	0	0	1085	0.00250645	0.00240119	0.00238614	0.00316432	0.00360355	0.00374149	0.00307423	0.00312755	0.00297365	0.00469325	0.00430651	0.0045946
NSP_RS07050	NSP15710	hypothetical protein	0.0861515	0.127994	0.243001	0.116009	-0.214685	0.131437	-0.0520869	0.111386	0	0	0	0	1085	0.0112637	0.0101608	0.00996834	0.00897502	0.0109068	0.00920275	0.0094942	0.0103314	0.00983178	0.0108736	0.0109707	0.0107727
NSP_RS07055	NSP15720	hypothetical protein	-0.140416	0.118216	-0.206844	0.124604	-0.35446	0.132383	-0.415629	0.106838	0	0	0	0	1086	0.0114633	0.0115661	0.0121897	0.00927469	0.00941753	0.010775	0.00890099	0.00922007	0.0103874	0.00834069	0.00837147	0.00758387
NSP_RS07060	NSP15730	trypsin-like peptidase domain-containing protein	-0.121411	0.112309	0.146823	0.117178	-0.146116	0.122146	0.128122	0.102145	0	0	0	0	1087	0.0062725	0.00682294	0.00622846	0.00623573	0.0070719	0.0054377	0.00504951	0.00536288	0.00537235	0.0066836	0.00626616	0.00669433
NSP_RS07065	NSP15760	trypsin-like peptidase domain-containing protein	0.19789	0.182335	0.231351	0.159948	0.105828	0.181394	0.145862	0.160896	0	0	0	0	1088	0.000763966	0.00094417	0.000741606	0.000904258	0.00113346	0.00078119	0.000680936	0.000782889	0.00104223	0.00107335	0.00103238	0.00102357
NSP_RS07070	NSP15770	serine protease	0.110186	0.122034	0.448794	0.100116	0.336035	0.116666	0.680307	0.104781	0	0	0	0	1089	0.00562887	0.00567019	0.00542686	0.0078362	0.00767099	0.00712013	0.00504405	0.00501868	0.00604961	0.0100888	0.0100134	0.00922052
NSP_RS07075	NSP15780	COP23 domain-containing protein	0.172519	0.132081	0.62941	0.138625	0.1882	0.15314	0.651142	0.111872	0	0	0	0	1089	0.0120454	0.0153934	0.0150117	0.0187735	0.0192819	0.0138453	0.013265	0.012956	0.0164379	0.0253223	0.0239841	0.0266051
NSP_RS07080	NSP15790	serine/threonine protein kinase	0.283676	0.150831	0.35321	0.13909	0.403053	0.144134	0.478068	0.140985	0	0	0	0	1090	0.00103188	0.00121649	0.00120243	0.00166679	0.00165692	0.00155337	0.00121091	0.00123464	0.00128132	0.00194023	0.00177699	0.00219305
NSP_RS07085	NSP15800	bifunctional serine/threonine-protein kinase/ABC transporter substrate-binding protein	0.258928	0.129518	0.270837	0.116154	-0.204511	0.129983	-0.186786	0.114857	0	0	0	0	1090	0.00136413	0.00132672	0.00122414	0.00118401	0.00131536	0.00114676	0.00127385	0.00137822	0.00152732	0.00137712	0.00143202	0.00136212
NSP_RS07090	NSP15820	aromatic ring-hydroxylating dioxygenase subunit alpha	0.11713	0.135663	-0.297502	0.114328	-0.1409	0.122731	-0.550085	0.127993	0	0	0	0	1091	0.00363034	0.00360756	0.00374847	0.00342886	0.00370888	0.00354959	0.00343654	0.0038616	0.00327624	0.00290293	0.00281713	0.0025372
NSP_RS07095	NSP15830	hypothetical protein	0.362274	0.178379	-0.401232	0.16406	0.272435	0.175412	-0.485437	0.167205	0	0	0	0	1092	0.00309753	0.0032982	0.00283013	0.00378564	0.00384107	0.00425735	0.00323079	0.00342346	0.00389917	0.00307239	0.00285067	0.00263462
NSP_RS07100	NSP15840	hypothetical protein	0.400575	0.220861	-0.303924	0.241687	-0.115092	0.250001	-0.815008	0.211922	0	0	0	0	1093	0.00467066	0.00314631	0.003206	0.00336003	0.0028897	0.00466991	0.00355386	0.00396083	0.00569939	0.00322188	0.00307068	0.00215631
NSP_RS07105	NSP15850	Uma2 family endonuclease	0.429066	0.178648	0.356689	0.142924	0.430515	0.178955	0.363421	0.145118	0	0	0	0	1094	0.00168099	0.00166357	0.00213734	0.00284669	0.00243278	0.00265412	0.00196539	0.00212333	0.00253852	0.00341519	0.00312692	0.00312338
NSP_RS07110	NSP15860	serine/threonine protein kinase	0.0991827	0.220622	0.41486	0.185199	0.251271	0.212203	0.573264	0.193289	0	0	0	0	1095	0.000524603	0.000687125	0.000755438	0.000910008	0.000957058	0.000643933	0.000545195	0.000510416	0.000835256	0.00104711	0.000956071	0.0011631
NSP_RS07115	NSP15870	NAD-dependent DNA ligase LigA	0.0686419	0.119847	-0.0873092	0.102629	-0.025309	0.114834	-0.175755	0.106834	0	0	0	0	1096	0.00279456	0.00299116	0.00304965	0.00304168	0.00325799	0.00300518	0.0025085	0.00265952	0.00310281	0.00285765	0.00288794	0.00256829
NSP_RS07120	NSP15880	GNAT family N-acetyltransferase	-0.29023	0.126022	-0.398567	0.139242	-0.349359	0.142662	-0.451025	0.118218	0	0	0	0	1097	0.00423325	0.00505789	0.0044535	0.00329749	0.00405603	0.00417483	0.00305039	0.003396	0.00354354	0.00309824	0.00273512	0.00248369
NSP_RS07125	NSP15890	DMT family transporter	0.179923	0.349454	0.31965	0.307723	0.243004	0.312788	0.387319	0.337389	0	0	0	0	1098	0.000212363	0.000204223	0.000208098	0.000234251	0.000271197	0.000288095	0.000253395	0.000196427	0.000174694	0.000384099	0.000374048	0.000180397
NSP_RS07130	NSP15900	alpha/beta hydrolase	-0.197875	0.142895	-0.118016	0.115449	0.17024	0.137067	0.255534	0.123403	0	0	0	0	1099	0.0015262	0.00193925	0.00163769	0.0019662	0.00212548	0.00203336	0.00120674	0.00127339	0.00147348	0.00184145	0.00187727	0.00164011
NSP_RS07135	NSP15910	tRNA pseudouridine(55) synthase TruB	-0.0784608	0.132088	-0.0138484	0.135609	-0.281422	0.150675	-0.210386	0.111345	0	0	0	0	1100	0.00547853	0.00706289	0.00662146	0.00578864	0.00648571	0.00464024	0.00491168	0.005532	0.00568386	0.0054349	0.00563276	0.00479414
NSP_RS07140	NSP15920	hypothetical protein	-0.683676	0.165997	0.165796	0.167706	0.0052715	0.200155	0.860525	0.123779	0	0	0	0	1101	0.00958239	0.0152294	0.0151589	0.0158134	0.0168088	0.0104711	0.00711974	0.00795657	0.00696698	0.0162584	0.0135035	0.0159131
NSP_RS07145	NSP15930	hypothetical protein	-0.248071	0.162132	0.0128557	0.156999	-0.204742	0.166902	0.0621836	0.150631	0	0	0	0	1102	0.00560124	0.00743454	0.00705149	0.00640329	0.0070652	0.00519083	0.0049604	0.00506828	0.00492319	0.00635264	0.00521357	0.00626023
NSP_RS07150	NSP15940	TonB-dependent receptor	-0.0213085	0.111929	-0.0948147	0.115765	-0.263529	0.121483	-0.331526	0.102265	0	0	0	0	1102	0.00597557	0.0061258	0.0060222	0.0048264	0.0055781	0.00576073	0.00464635	0.00535506	0.00594363	0.0048034	0.00500889	0.00456871
NSP_RS07155	NSP15950	hypothetical protein	-0.0653846	0.122087	0.0997689	0.1088	0.144476	0.133235	0.315029	0.0983711	0	0	0	0	1103	0.0867393	0.0726874	0.0757347	0.0936329	0.0859702	0.0985409	0.0681585	0.0670542	0.0644391	0.097055	0.0949274	0.0915783
NSP_RS07160	NSP15960	sigma-70 family RNA polymerase sigma factor	0.238721	0.176952	0.19901	0.116125	1.20577	0.141045	1.17131	0.164309	0	0	1	1	1103	0.00917874	0.0110495	0.0117384	0.0293146	0.0263737	0.0232887	0.0125927	0.0123865	0.00822737	0.0280301	0.0293961	0.0285288
NSP_RS26235	NSP15970	hypothetical protein	0.700681	0.389092	-0.197123	0.337754	0.268157	0.393579	-0.624005	0.345459	0	0	0	0	1104	0.00135912	0.000680743	0.000601171	0.00101021	0.00125525	0.00122265	0.00116562	0.00128104	0.00147976	0.000889492	0.000973936	0.00103318
NSP_RS07165	NSP15990	L%2CD-transpeptidase	-0.00944805	0.127104	0.0470179	0.112133	0.146595	0.125968	0.208615	0.112925	0	0	0	0	1105	0.00579751	0.00541191	0.00527181	0.00665418	0.00640578	0.0064957	0.00461541	0.00484235	0.00513953	0.00650657	0.0061612	0.00652593
NSP_RS07170	NSP16000	late competence development ComFB family protein	-0.548082	0.176539	0.229664	0.157208	0.0892081	0.182349	0.872956	0.149982	0	0	0	0	1106	0.00275251	0.00410477	0.00359629	0.0042449	0.00448007	0.00315993	0.00194204	0.00223794	0.00213686	0.00439742	0.0040567	0.00472721
NSP_RS07175	NSP16010	M23 family metallopeptidase	-0.419238	0.180373	0.424583	0.191251	-0.0860477	0.218489	0.765682	0.141019	0	0	0	0	1107	0.00153346	0.00242474	0.00211885	0.00180624	0.00280008	0.00154267	0.00128821	0.00140207	0.00131769	0.00261842	0.00252296	0.00263661
NSP_RS07180	NSP16020	DevA family ABC transporter ATP-binding protein	-0.257994	0.175683	-0.19072	0.153974	-0.0286383	0.163407	0.0440944	0.167008	0	0	0	0	1108	0.00208419	0.00233398	0.00193233	0.0023812	0.00242085	0.00186108	0.00177014	0.00133961	0.00158546	0.0018714	0.00195997	0.00169737
NSP_RS07185	NSP16030	ABC transporter permease DevC	-0.161436	0.194888	-0.285413	0.155652	-0.0670787	0.186514	-0.185293	0.173245	0	0	0	0	1109	0.00122986	0.00095896	0.000838422	0.00107704	0.00103695	0.00099535	0.00087256	0.000741892	0.000796176	0.000875429	0.000789827	0.000757241
NSP_RS07190	NSP16040	ABC exporter membrane fusion protein	0.185236	0.152006	-0.22369	0.156829	-0.474803	0.169229	-0.877833	0.137691	0	0	0	0	1109	0.00254867	0.00227998	0.00191843	0.00145434	0.00205254	0.00171158	0.00230173	0.0023468	0.0021589	0.0013798	0.00153643	0.001317
NSP_RS07195	NSP16050	TetR/AcrR family transcriptional regulator	0.426398	0.176448	-0.387269	0.173719	-0.276728	0.181697	-1.08476	0.170473	0	0	0	-1	1110	0.00204349	0.0017359	0.00151296	0.00157435	0.00156578	0.00155178	0.00184094	0.00216956	0.00235837	0.00129362	0.00115111	0.000958689
NSP_RS07200	NSP16060	hypothetical protein	0.664625	0.215031	-0.365634	0.221736	-0.160764	0.230822	-1.18691	0.208139	0	0	0	-1	1111	0.00184814	0.0013059	0.00196897	0.00187011	0.00156619	0.00153866	0.00251349	0.00227767	0.00253867	0.00134314	0.00132746	0.000989853
NSP_RS07205	NSP16070	SulP family inorganic anion transporter	-0.498428	0.139583	0.0622122	0.150091	-0.365918	0.153639	0.201176	0.131496	0	0	0	0	1112	0.00221285	0.00251018	0.0021718	0.00200232	0.00223031	0.00151208	0.00145502	0.00150408	0.00135733	0.00204717	0.00175953	0.00186833
NSP_RS07210	NSP16080	universal stress protein	0.0507214	0.203882	-0.251933	0.193638	-0.386206	0.196323	-0.683708	0.204023	0	0	0	0	1113	0.00112818	0.00107288	0.00084347	0.000770007	0.000872672	0.000851111	0.000915389	0.00106167	0.00080796	0.000701654	0.000734863	0.000548879
NSP_RS07215	NSP16090	SulP family inorganic anion transporter	-0.087348	0.15225	-0.0553042	0.137168	-0.273678	0.133857	-0.236021	0.152924	0	0	0	0	1113	0.00196461	0.00195242	0.00180996	0.00173329	0.00176449	0.00158195	0.00172126	0.00164093	0.00140272	0.00147784	0.00175325	0.00140577
NSP_RS07220	NSP16100	hypothetical protein	-0.307959	0.202474	0.138968	0.163429	0.0888404	0.185871	0.540907	0.181269	0	0	0	0	1114	0.00187729	0.00259741	0.00221868	0.00245573	0.00284524	0.00227759	0.00145505	0.00168415	0.00163048	0.00250495	0.0026715	0.0027322
NSP_RS07225	NSP16110	GTP-binding protein	0.00281501	0.124279	-0.223532	0.110493	0.14173	0.120532	-0.0790632	0.112281	0	0	0	0	1115	0.00366312	0.00360295	0.00378398	0.00405693	0.00463669	0.00438636	0.00315899	0.00343217	0.0032563	0.00364746	0.00370971	0.00327864
NSP_RS07230	NSP16130	Calvin cycle protein CP12	0.531254	0.172502	-0.556689	0.146499	0.77674	0.160759	-0.305629	0.159147	0	0	0	0	1116	0.00392755	0.00442558	0.00484646	0.008517	0.00763421	0.00803362	0.00519766	0.00493948	0.00694553	0.00566484	0.00462771	0.0053492
NSP_RS07235	NSP16140	TlyA family RNA methyltransferase	0.196566	0.141173	-0.40618	0.124476	0.245827	0.145483	-0.351563	0.122948	0	0	0	0	1117	0.00454802	0.00366396	0.00384661	0.00533141	0.00485581	0.00516518	0.00368143	0.00403089	0.00467613	0.003949	0.00340276	0.00366653
NSP_RS07240	NSP16150	HEAT repeat domain-containing protein	0.243505	0.129545	-0.10762	0.112885	-0.192001	0.132156	-0.537177	0.112742	0	0	0	0	1118	0.0014873	0.00146323	0.00120306	0.00132381	0.00134776	0.00122389	0.00133653	0.00140827	0.00164071	0.00126671	0.00106972	0.00109654
NSP_RS07245	NSP16160	hypothetical protein	-0.114954	0.142536	0.0188987	0.131318	0.116365	0.138732	0.255686	0.131782	0	0	0	0	1119	0.00477059	0.00504236	0.00515207	0.00614672	0.00619574	0.00506827	0.00389233	0.00434	0.00404292	0.00583007	0.00595174	0.00494365
NSP_RS07250	NSP16170	allophycocyanin subunit beta	-0.0264373	0.103021	0.0386612	0.0996634	-0.0794357	0.101474	-0.00855129	0.0975322	0	0	0	0	1120	0.0692516	0.0664542	0.0683392	0.0692166	0.0712147	0.0666301	0.0561016	0.0601374	0.0622054	0.0683494	0.0631872	0.0701385
NSP_RS07255	NSP16180	type I glutamate--ammonia ligase	-0.0439114	0.114865	0.432	0.159634	0.373283	0.163939	0.856122	0.0983971	0	0	0	0	1121	0.04558	0.0491273	0.0399536	0.0541924	0.0817354	0.0519094	0.0346515	0.0379321	0.0439429	0.0804487	0.0763591	0.0823027
NSP_RS07260	NSP16190	hypothetical protein	0.189105	0.124046	0.105426	0.191391	-1.92178	0.16786	-2.00071	0.146179	0	0	-1	-1	1122	0.323008	0.254114	0.259921	0.0732186	0.0689015	0.0938375	0.266795	0.286881	0.296896	0.0669997	0.102855	0.0718669
NSP_RS07265	NSP16200	class I SAM-dependent methyltransferase	0.285546	0.186876	0.375382	0.154001	0.555113	0.190932	0.650826	0.151133	0	0	0	0	1123	0.00134384	0.00103269	0.000935358	0.00203696	0.00167249	0.00152888	0.00106167	0.00110308	0.0014698	0.00243585	0.00199441	0.00202581
NSP_RS07270	NSP16210	hypothetical protein	-0.157185	0.180698	-0.30677	0.166104	0.209545	0.177596	0.0652941	0.169806	0	0	0	0	1124	0.00524057	0.00455439	0.00479296	0.00587704	0.00525197	0.00693605	0.00372409	0.00314724	0.0049027	0.00463396	0.00462107	0.00466758
NSP_RS07275	NSP16220	CHASE2 domain-containing serine/threonine-protein kinase	0.201901	0.181961	-0.16828	0.175224	0.277713	0.1793	-0.0861416	0.173623	0	0	0	0	1125	0.000440218	0.000425213	0.000409473	0.000464284	0.000638232	0.000558525	0.000400043	0.000397451	0.000516323	0.000527296	0.0004854	0.000388363
NSP_RS07280	NSP16230	hypothetical protein	0.0858826	0.186332	-0.237127	0.182313	0.0586181	0.186325	-0.258501	0.179673	0	0	0	0	1126	0.000890439	0.0008806	0.000818234	0.000829395	0.00116132	0.000908966	0.00073093	0.000815237	0.000907594	0.000787529	0.000724063	0.000819318
NSP_RS07285	NSP16240	hypothetical protein	-0.110292	0.231881	-0.181144	0.18479	0.17289	0.211512	0.106988	0.209968	0	0	0	0	1127	0.00095599	0.00102796	0.00135709	0.00133901	0.00135109	0.00135737	0.000823038	0.000992774	0.000948618	0.00124411	0.00112202	0.00102329
NSP_RS07290	NSP16250	pentapeptide repeat-containing protein	-0.58669	0.231278	0.252389	0.221268	-0.200703	0.21152	0.643632	0.23548	0	0	0	0	1128	0.00160256	0.00222985	0.00184073	0.00200327	0.00171563	0.00152086	0.00117674	0.00099859	0.00115042	0.00184407	0.00161531	0.00246836
NSP_RS07295	NSP16260	DUF1838 domain-containing protein	-0.154495	0.156419	0.0699885	0.131911	-0.030542	0.149308	0.199606	0.139624	0	0	0	0	1129	0.00203869	0.00210605	0.00235844	0.00219884	0.00249307	0.00215018	0.0016439	0.00173902	0.00182658	0.00236524	0.00222311	0.00222319
NSP_RS07300	NSP16270	AbrB family transcriptional regulator	-0.257728	0.177353	0.138952	0.149959	0.315301	0.171356	0.717356	0.154324	0	0	0	0	1129	0.00104457	0.00133937	0.00134084	0.00140428	0.00178128	0.00176271	0.000983996	0.000888798	0.000877904	0.00163286	0.00178139	0.00175769
NSP_RS07305	NSP16290	magnesium chelatase ATPase subunit I	-0.0748516	0.135341	-0.0706878	0.104471	-0.256094	0.139001	-0.245939	0.109419	0	0	0	0	1130	0.0201996	0.0162109	0.0153267	0.0161461	0.015554	0.0147703	0.0152114	0.0140493	0.0143892	0.0136697	0.0137178	0.0145732
NSP_RS07310	NSP16300	hypothetical protein	-0.249999	0.169988	-0.0565013	0.158368	-0.365803	0.187177	-0.16722	0.144497	0	0	0	0	1131	0.0103839	0.00790996	0.007051	0.00780543	0.00606202	0.00720419	0.00543571	0.00638515	0.00729392	0.00720638	0.00581087	0.00628584
NSP_RS07315	NSP16310	nucleotidyltransferase domain-containing protein	0.162455	0.299973	0.499471	0.256416	-0.185978	0.29722	0.156132	0.265223	0	0	0	0	1132	0.000392755	0.000219371	0.000233252	0.000246156	0.000293122	0.000271725	0.000291126	0.000301538	0.000259161	0.000345556	0.000450905	0.000289519
NSP_RS07320	NSP16320	type II toxin-antitoxin system VapC family toxin	1.04531	0.511821	-0.451298	0.458867	0.790406	0.500265	-0.700445	0.471676	0	0	0	0	1133	0.000309443	0.000385755	0.000299484	0.000426671	0.000564532	0.000819114	0.000738465	0.000414814	0.000648863	0.000556414	0.000308514	0.00039828
NSP_RS25905	NSP16330	hypothetical protein	0.40318	0.201285	-0.144837	0.212245	-0.612001	0.211575	-1.15405	0.202955	0	0	0	-1	1134	0.00596784	0.0073687	0.00515006	0.00397718	0.00387108	0.00495857	0.00590772	0.00634666	0.00956182	0.00408193	0.00392253	0.00302124
NSP_RS07325	NSP16340	50S ribosomal protein L21	0.294771	0.127721	0.322766	0.103938	-0.223165	0.130805	-0.189386	0.103394	0	0	0	0	1135	0.0143484	0.0185858	0.0168637	0.0147707	0.0162942	0.0145662	0.0177232	0.0170358	0.0195053	0.0181394	0.0176989	0.018281
NSP_RS07330	NSP16350	50S ribosomal protein L27	-0.0709717	0.180155	0.972177	0.18508	-0.353115	0.224699	0.697373	0.12702	0	0	0	0	1135	0.00905616	0.0161771	0.0144768	0.0108903	0.0145541	0.00796022	0.0105035	0.0101475	0.0129459	0.01926	0.0204472	0.0219952
NSP_RS07335	NSP16360	hypothetical protein	0.136859	0.129929	-0.0520007	0.150065	0.023509	0.156045	-0.159855	0.118021	0	0	0	0	1136	0.0069434	0.00739539	0.00749531	0.00707294	0.00738918	0.00923397	0.00658549	0.00717771	0.00762432	0.00741474	0.00769171	0.00666819
NSP_RS07345	NSP16380	carotenoid biosynthesis protein	-0.821051	0.148506	0.72915	0.177477	-0.278949	0.184112	1.27829	0.133652	0	0	0	1	1137	0.00536164	0.00781439	0.00696635	0.00541893	0.00769999	0.00472613	0.00324998	0.00317395	0.0037049	0.00866994	0.008617	0.0105666
NSP_RS07350	NSP16400	glycosyltransferase	-0.742709	0.12558	0.49846	0.130197	-0.267498	0.128663	0.97971	0.121403	0	0	0	0	1138	0.00487791	0.00559592	0.00537773	0.00439942	0.00541254	0.00431693	0.00270423	0.0028619	0.0028454	0.00634503	0.00576818	0.0067728
[truncated: 3,275 more rows]
